# Supplementary material for: A Discrete Ligand-Free T3 Supertetrahedral Cluster of Gallium Sulfide
Source: Molecules. 2021 Sep 6;26(17):5415. doi: 10.3390/molecules26175415 (PMC8434533; doi:10.3390/molecules26175415)
Supplement: Supplementary file 1 [file molecules-26-05415-s001.zip]

Archive with 1 entries (1 files):
- Makin_Vaqueiro.cif
