# Supplementary material for: A Discrete Ligand-Free T3 Supertetrahedral Cluster of Gallium Sulfide
Source: Molecules. 2021 Sep 6;26(17):5415. doi: 10.3390/molecules26175415 (PMC8434533; doi:10.3390/molecules26175415)
Supplement: Supplementary file 1 [file molecules-26-05415-s001.zip › Makin_Vaqueiro.cif]

data_global 
# start Validation Reply Form
_vrf_PLAT202_I
;
PROBLEM: Isotropic non-H Atoms in Anion/Solvent .........         66 Check 
RESPONSE:  C and N modelled isotropically due to the presence of heavier atoms.
;
_vrf_PLAT241_I
;
PROBLEM: High   'MainMol' Ueq as Compared to Neighbors of        C79 Check 
RESPONSE: Possible complex disorder in the organic moiety.
;
_vrf_PLAT341_I
;
PROBLEM: Low Bond Precision on  C-C Bonds ...............    0.01688 Ang.  
RESPONSE: This is related to the presence of heavy atoms.
;
# end Validation Reply Form
 
_audit_creation_date        "2021-07-21"
_audit_creation_method CRYSTALS_ver_14.61_build_6999 
_chemical_name_systematic         .
_chemical_melting_point           'not measured'
_publ_contact_author_name         'Paz Vaqueiro' 
_publ_contact_author_address 
;  
 Department of Chemistry, 
 University of Reading, 
 Reading, RG6 6DX, UK. 
; 
 
_publ_contact_author_email        'p.vaqueiro@reading.ac.uk' 


data_I 
 
_exptl_special_details 
; 
 The crystal was 
placed in the cold stream of an Oxford 
Cryosystems open-flow nitrogen cryostat (Cosier & 
Glazer, 1986) with a nominal stability of 0.1K. 
 
Cosier, J. & Glazer, A.M., 1986. J. Appl. Cryst. 105-107. 
; 
_refine_special_details 
; 
? 
; 
#--------------------------------------------------------------- 
# _oxford_ data items, April 2010: 
# There is some uncertainty about the correct way of forming local data 
# names, e.g. 
 
# _atom_site_special_shape_oxford 
# or 
# _oxford_atom_site_special_shape 
 
# see: 
# http://www.iucr.org/resources/cif/spec/version1.1/semantics#namespace 
 
# A reserved prefix, e.g. foo, must be used in the following way 
# " If the data file contains items defined in a DDL1 dictionary, the 
# local data names assigned under the reserved prefix must contain it as 
# their first component, e.g. _foo_atom_site_my_item. " 
 
# However, this seems to say the opposite: 
# http://www.iucr.org/__data/iucr/cif/standard/cifstd8.html 
 
# According to advice from the IUCr, CRYSTALS is correct 
#--------------------------------------------------------------- 
# End of 'script/refcif.dat' 
#end of refcif 
_cell_length_a                    14.1675(3)
_cell_length_b                    14.1898(3)
_cell_length_c                    21.3007(4)
_cell_angle_alpha                 90
_cell_angle_beta                  90.5730(18)
_cell_angle_gamma                 90
_cell_volume                      4281.95(15)
 
_symmetry_cell_setting            'monoclinic' 
_symmetry_space_group_name_H-M    'P 21 ' 
_symmetry_space_group_name_Hall   ? 
loop_
 _symmetry_equiv_pos_as_xyz
 'x,y,z'
 '-x,y+1/2,-z'

loop_
_atom_type_symbol
_atom_type_scat_dispersion_real
_atom_type_scat_dispersion_imag
_atom_type_scat_Cromer_Mann_a1
_atom_type_scat_Cromer_Mann_b1
_atom_type_scat_Cromer_Mann_a2
_atom_type_scat_Cromer_Mann_b2
_atom_type_scat_Cromer_Mann_a3
_atom_type_scat_Cromer_Mann_b3
_atom_type_scat_Cromer_Mann_a4
_atom_type_scat_Cromer_Mann_b4
_atom_type_scat_Cromer_Mann_c
_atom_type_scat_source  
 C       0.0033   0.0016   2.3100  20.8439   1.0200  10.2075   1.5886   0.5687
   0.8650  51.6512   0.2156 'International Tables Vol C 4.2.6.8 and 6.1.1.4'
 H       0.0000   0.0000   0.4930  10.5109   0.3229  26.1257   0.1402   3.1424
   0.0408  57.7998   0.0030 'International Tables Vol C 4.2.6.8 and 6.1.1.4'
 N       0.0061   0.0033  12.2126   0.0057   3.1322   9.8933   2.0125  28.9975
   1.1663   0.5826 -11.5290 'International Tables Vol C 4.2.6.8 and 6.1.1.4'
 S       0.1246   0.1234   6.9053   1.4679   5.2034  22.2151   1.4379   0.2536
   1.5863  56.1720   0.8669 'International Tables Vol C 4.2.6.8 and 6.1.1.4'
 Ga      0.2307   1.6083  15.2354   3.0669   6.7006   0.2412   4.3591  10.7805
   2.9623  61.4135   1.7189 'International Tables Vol C 4.2.6.8 and 6.1.1.4'
 
 
_cell_formula_units_Z                    2

# Given Formula = C54 H96 Ga10 N12 S20 
# Dc =      1.75 Fooo =   2268.00 Mu =     36.22 M =   2251.96
# Found Formula = C54 H102 Ga10 N12 S20 
# Dc =      1.75 FOOO =   2280.00 Mu =     36.23 M =   2258.02

_chemical_formula_sum             'C54 H102 Ga10 N12 S20'
_chemical_formula_moiety          'C54 H102 Ga10 N12 S20'
_chemical_compound_source                .
_chemical_formula_weight           2258.02
 
 
_cell_measurement_reflns_used        46907
_cell_measurement_theta_min              2
_cell_measurement_theta_max             28
_cell_measurement_temperature          100
 
_exptl_crystal_description        'Cut prism' 
_exptl_crystal_colour             'Colourless' 
_exptl_crystal_size_min           0.015 
_exptl_crystal_size_mid           0.06 
_exptl_crystal_size_max           0.06
 
_exptl_crystal_density_diffrn     1.751 
_exptl_crystal_density_meas       'not measured' 
_exptl_crystal_density_method     'not measured' 
# Non-dispersive F(000): 
_exptl_crystal_F_000              2280 
_exptl_absorpt_coefficient_mu     3.623 
 
# Sheldrick geometric approximatio 1.00 1.00 
_exptl_absorpt_correction_type    multi-scan 
_exptl_absorpt_process_details    'DENZO/SCALEPACK (Otwinowski & Minor, 1997)' 
_exptl_absorpt_correction_T_min   0.74 
_exptl_absorpt_correction_T_max   1.00 
_diffrn_detector                      'CCD area detector'
_diffrn_detector_type                 'Rigaku HG Saturn724+ (2x2 bin mode)'
_diffrn_detector_area_resol_mean      28.5714		
_diffrn_measurement_device            'four-circle \k goniometer'
_diffrn_measurement_device_type
;
Rigaku FRE+ equipped with VHF Varimax confocal mirrors and an 
AFC10 goniometer and HG Saturn 724+ detector
;
_diffrn_measurement_method            'profile data from \w-scans'
_diffrn_measurement_specimen_support  'MiTeGen MicroLoop'

_diffrn_radiation_collimation         0.2
_diffrn_radiation_monochromator       'Confocal mirrors, VHF Varimax'
_diffrn_radiation_probe               x-ray
_diffrn_radiation_type                'Mo K\a'
_diffrn_radiation_xray_symbol         K-L~3~
_diffrn_radiation_wavelength          0.71075

_diffrn_source                        'Rotating Anode'
_diffrn_source_power                  2.475
_diffrn_source_voltage                45.0
_diffrn_source_current                55.0
_diffrn_source_target                 Mo
_diffrn_source_type                   'Rigaku FRE+'
 
# If a reference occurs more than once, delete the author 
# and date from subsequent references. 
_computing_data_collection        'CrysAlisPro 1.171.38.43 (Rigaku OD, 2015)'
_computing_cell_refinement        'CrysAlisPro 1.171.38.43 (Rigaku OD, 2015)'
_computing_data_reduction         'CrysAlisPro 1.171.38.43 (Rigaku OD, 2015)'
_computing_structure_solution     'Superflip (Palatinus & Chapuis, 2007)' 
_computing_structure_refinement   'CRYSTALS (Betteridge et al., 2003)' 
_computing_publication_material   'CRYSTALS (Betteridge et al., 2003)' 
_computing_molecular_graphics     'CAMERON (Watkin et al., 1996)' 
 
_diffrn_standards_interval_time   . 
_diffrn_standards_interval_count  . 
_diffrn_standards_number          0 
_diffrn_standards_decay_%         . 
 
_diffrn_ambient_temperature        100
_diffrn_reflns_number             19421 
_reflns_number_total              19421 
_diffrn_reflns_av_R_equivalents   0.066 
# Number of reflections without Friedels Law is 19421 
# Number of reflections with Friedels Law is 10223 
# Theoretical number of reflections is about 9822 
 
 
_diffrn_reflns_theta_min          1.718 
_diffrn_reflns_theta_max          27.485 
_diffrn_measured_fraction_theta_max 1.000 
 
_diffrn_reflns_theta_full         27.485 
_diffrn_measured_fraction_theta_full 1.000 
 
 
_diffrn_reflns_limit_h_min        -18 
_diffrn_reflns_limit_h_max        18 
_diffrn_reflns_limit_k_min        -18 
_diffrn_reflns_limit_k_max        18 
_diffrn_reflns_limit_l_min        0 
_diffrn_reflns_limit_l_max        27 
_reflns_limit_h_min               -18 
_reflns_limit_h_max               18 
_reflns_limit_k_min               -18 
_reflns_limit_k_max               18 
_reflns_limit_l_min               0 
_reflns_limit_l_max               27 
 
_oxford_diffrn_Wilson_B_factor    2.03 
_oxford_diffrn_Wilson_scale       17.17 
 
_atom_sites_solution_primary      other  #heavy,direct,difmap,geom,iterative
# _atom_sites_solution_secondary  difmap
_atom_sites_solution_hydrogens    difmap
 
_refine_diff_density_min          -1.44 
_refine_diff_density_max          1.49 
 
 
# The current dictionary definitions do not cover the 
# situation where the reflections used for refinement were 
# selected by a user-defined sigma threshold 
 
 
# The values actually used during refinement 
_oxford_refine_reflns_threshold_expression_ref   I>3.0\s(I)
_refine_ls_number_restraints      276 
_refine_ls_number_parameters      536 
_refine_ls_number_reflns          17010 
_oxford_refine_ls_R_factor_ref    0.0794 
_refine_ls_wR_factor_ref          0.0595 
_refine_ls_goodness_of_fit_ref    1.4822 
_refine_ls_shift/su_max           0.0007996 
_refine_ls_shift/su_mean          0.0000302 
 
 
# The values computed with all filters except I/sigma 
_oxford_reflns_number_all         17010 
_refine_ls_R_factor_all           0.0794 
_refine_ls_wR_factor_all          0.0595 
 
# The values computed with a 2 sigma cutoff - a la SHELX 
_reflns_threshold_expression                I>2.0\s(I)
_reflns_number_gt                 17010 
_refine_ls_R_factor_gt            0.0794 
_refine_ls_wR_factor_gt           0.0595 
 
# For an explanation, see Cooper & Watkin, Acta Cryst. (2016). B72, 661-683 
_oxford_Hooft_y                   0.053(5) # for 7390 Friedel pairs 
_oxford_Bijvoet_difference        0.0785(13) # for 7390 Friedel pairs 
# (Similar to the Parsons(q).) 
_oxford_refined_Flack_x           0.077(10) # for 9198 Friedel pairs 
_refine_ls_abs_structure_Flack    0.0785(13) 
_refine_ls_abs_structure_details 
; 
 Parsons, Flack & Wagner (2013), 
 7390 Friedel Pairs 
; 
 
# choose from: 
# rm (reference molecule of known chirality), 
# ad (anomolous dispersion - Flack), rmad (rm and ad), 
# syn (from synthesis), unk (unknown) or . (not applicable). 
_chemical_absolute_configuration  'ad' 
 
 
_refine_ls_structure_factor_coef  F 
_refine_ls_matrix_type            full
_refine_ls_hydrogen_treatment     mixed          #undef, noref, refall,
                                                 # refxyz, refU, constr or mixed
_refine_ls_weighting_scheme       calc 
_refine_ls_weighting_details 
;
 Method, part 1, Chebychev polynomial, (Watkin, 1994, Prince, 1982) 
 [weight] = 1.0/[A~0~*T~0~(x)+A~1~*T~1~(x) ... +A~n-1~]*T~n-1~(x)] 
 where A~i~ are the Chebychev coefficients listed below and x= Fcalc/Fmax 
 Method = Robust Weighting (Prince, 1982) 
 W = [weight] * [1-(deltaF/6*sigmaF)^2^]^2^ 
 A~i~ are: 
 1.26 -0.975 0.601 
;
# Insert your own references if required - in alphabetical order 
_publ_section_references 
; 
User-defined data collection reference 
 
User defined data reduction 
 
User defined cell refinement 
 
Betteridge, P.W., Carruthers, J.R., Cooper, R.I., 
Prout, K. & Watkin, D.J. (2003). J. Appl. Cryst. 36, 1487. 
 
Otwinowski, Z. & Minor, W. (1997). Methods in Enzymology, Vol. 276, 
edited by C. W. Carter Jr & R. M. Sweet, pp. 307--326. 
New York: Academic Press. 
 
Palatinus, L. & Chapuis, G. (2007). J. Appl. Cryst. 40, 786-790. 
 
Parsons,S., Flack, H.D. and Wagner, T. Acta Cryst. (2013). B69, 249?259 
 
Prince, E. 
Mathematical Techniques in Crystallography 
and Materials Science 
Springer-Verlag, New York, 1982. 
 
Watkin D.J. (1994). 
Acta Cryst, A50, 411-437. 
 
Watkin, D.J., Prout, C.K. & Pearce, L.J. (1996). CAMERON, Chemical 
Crystallography Laboratory, Oxford, UK. 
; 

# Uequiv = arithmetic mean of Ui i.e. Ueqiv = (U1+U2+U3)/3

# Replace last . with number of unfound hydrogen atoms attached to an atom.

# ..._refinement_flags_... 
# . no refinement constraints           S special position constraint on site
# G rigid group refinement of site      R riding atom
# D distance or angle restraint on site T thermal displacement constraints
# U Uiso or Uij restraint (rigid bond)  P partial occupancy constraint


loop_
_atom_site_label
_atom_site_type_symbol
_atom_site_fract_x
_atom_site_fract_y
_atom_site_fract_z
_atom_site_U_iso_or_equiv
_atom_site_occupancy
_atom_site_adp_type
_atom_site_refinement_flags_posn
_atom_site_refinement_flags_adp
_atom_site_refinement_flags_occupancy
_atom_site_disorder_assembly
_atom_site_disorder_group
_atom_site_attached_hydrogens
Ga1 Ga 0.95164(7) 0.53917(9) 0.11558(5) 0.0241 1.0000 Uani . . . . . . 
S2 S 1.06265(18) 0.5185(2) 0.04031(12) 0.0333 1.0000 Uani . . . . . . 
S3 S 0.82034(16) 0.54581(18) 0.05546(10) 0.0246 1.0000 Uani . . . . . . 
Ga4 Ga 0.70367(7) 0.56527(9) 0.12278(5) 0.0220 1.0000 Uani . . . . . . 
S5 S 0.73045(17) 0.70417(18) 0.17770(11) 0.0252 1.0000 Uani . . . . . . 
Ga6 Ga 0.60720(8) 0.72951(9) 0.24571(5) 0.0255 1.0000 Uani . . . . . . 
S7 S 0.47304(18) 0.7414(2) 0.19031(13) 0.0345 1.0000 Uani . . . . . . 
Ga8 Ga 0.45821(7) 0.59963(10) 0.14211(5) 0.0285 1.0000 Uani . . . . . . 
S9 S 0.56813(17) 0.5684(2) 0.06866(11) 0.0302 1.0000 Uani . . . . . . 
S10 S 0.43750(17) 0.4809(2) 0.21231(12) 0.0298 1.0000 Uani . . . . . . 
Ga11 Ga 0.57542(7) 0.46828(10) 0.26322(5) 0.0224 1.0000 Uani . . . . . . 
S12 S 0.59978(16) 0.60623(19) 0.31762(11) 0.0258 1.0000 Uani . . . . . . 
Ga13 Ga 0.74224(7) 0.59313(10) 0.37258(5) 0.0265 1.0000 Uani . . . . . . 
S14 S 0.86613(16) 0.56902(19) 0.30395(11) 0.0256 1.0000 Uani . . . . . . 
Ga15 Ga 0.87165(7) 0.69656(9) 0.23509(5) 0.0244 1.0000 Uani . . . . . . 
S16 S 0.98846(19) 0.6748(2) 0.16737(13) 0.0381 1.0000 Uani . . . . . . 
S17 S 0.89928(18) 0.82459(19) 0.29361(12) 0.0319 1.0000 Uani . . . . . . 
Ga18 Ga 0.76959(8) 0.83808(10) 0.35419(6) 0.0345 1.0000 Uani . . . . . . 
S19 S 0.75568(19) 0.7250(2) 0.42798(12) 0.0358 1.0000 Uani . . . . . . 
S20 S 0.63738(19) 0.86570(19) 0.29406(13) 0.0340 1.0000 Uani . . . . . . 
S21 S 0.7872(2) 0.9705(3) 0.41499(19) 0.0638 1.0000 Uani . . . . . . 
Ga22 Ga 0.83756(7) 0.43293(9) 0.24663(5) 0.0232 1.0000 Uani . . . . . . 
S23 S 0.69563(16) 0.43988(17) 0.19209(10) 0.0219 1.0000 Uani . . . . . . 
S24 S 0.95628(18) 0.41175(19) 0.18052(12) 0.0303 1.0000 Uani . . . . . . 
S25 S 0.82748(19) 0.3078(2) 0.31095(12) 0.0317 1.0000 Uani . . . . . . 
Ga26 Ga 0.71007(8) 0.34539(10) 0.37941(5) 0.0307 1.0000 Uani . . . . . . 
S27 S 0.74665(19) 0.4719(2) 0.43881(11) 0.0349 1.0000 Uani . . . . . . 
S28 S 0.56705(18) 0.35004(19) 0.33104(12) 0.0297 1.0000 Uani . . . . . . 
S29 S 0.7007(2) 0.2265(3) 0.45123(16) 0.0528 1.0000 Uani . . . . . . 
S30 S 0.3210(2) 0.6032(3) 0.08450(16) 0.0494 1.0000 Uani . . . . . . 
N31 N 0.2439(5) 0.2915(5) 0.0438(3) 0.0230(16) 1.0000 Uiso D . . . . . 
C32 C 0.1449(6) 0.2575(7) 0.0427(4) 0.028(2) 1.0000 Uiso D . . . . . 
C33 C 0.1300(7) 0.1741(7) 0.0859(5) 0.032(2) 1.0000 Uiso D . . . . . 
C34 C 0.1155(6) 0.1977(7) 0.1537(4) 0.032(2) 1.0000 Uiso D . . . . . 
C35 C 0.1966(7) 0.2527(6) 0.1851(5) 0.033(2) 1.0000 Uiso D . . . . . 
C36 C 0.2221(7) 0.3449(7) 0.1525(5) 0.033(2) 1.0000 Uiso D . . . . . 
C37 C 0.2835(6) 0.3275(7) 0.0968(4) 0.027(2) 1.0000 Uiso D . . . . . 
N38 N 0.3739(5) 0.3390(5) 0.1020(3) 0.0215(15) 1.0000 Uiso D . . . . . 
C39 C 0.4406(7) 0.3275(7) 0.0511(5) 0.038(2) 1.0000 Uiso D . . . . . 
C40 C 0.3884(7) 0.3332(7) -0.0108(4) 0.036(2) 1.0000 Uiso D . . . . . 
C41 C 0.3046(7) 0.2711(7) -0.0093(5) 0.038(2) 1.0000 Uiso D . . . . . 
N42 N 0.2717(5) 0.8364(6) 0.0328(4) 0.0275(17) 1.0000 Uiso D . . . . . 
C43 C 0.3574(7) 0.8844(7) 0.0569(5) 0.033(2) 1.0000 Uiso D . . . . . 
C44 C 0.3365(7) 0.9805(7) 0.0846(4) 0.032(2) 1.0000 Uiso D . . . . . 
C45 C 0.2977(7) 0.9805(8) 0.1520(5) 0.041(3) 1.0000 Uiso D . . . . . 
C46 C 0.2010(7) 0.9348(8) 0.1541(5) 0.048(3) 1.0000 Uiso D . . . . . 
C47 C 0.2019(8) 0.8307(9) 0.1376(5) 0.045(3) 1.0000 Uiso D . . . . . 
C48 C 0.1975(6) 0.8173(7) 0.0688(4) 0.030(2) 1.0000 Uiso D . . . . . 
N49 N 0.1179(6) 0.7838(7) 0.0459(5) 0.044(2) 1.0000 Uiso D . . . . . 
C50 C 0.1075(9) 0.7675(9) -0.0216(6) 0.057(3) 1.0000 Uiso D . . . . . 
C51 C 0.1947(9) 0.7419(9) -0.0485(6) 0.057(3) 1.0000 Uiso D . . . . . 
C52 C 0.2740(7) 0.8122(7) -0.0338(5) 0.039(2) 1.0000 Uiso D . . . . . 
N53 N 0.6873(6) 1.0348(6) 0.1583(4) 0.036(2) 1.0000 Uiso D . . . . . 
C54 C 0.5984(7) 1.0554(8) 0.1244(5) 0.044(3) 1.0000 Uiso D . . . . . 
C55 C 0.5382(7) 1.1208(8) 0.1635(5) 0.041(3) 1.0000 Uiso D . . . . . 
C56 C 0.5923(7) 1.2055(8) 0.1832(5) 0.039(2) 1.0000 Uiso D . . . . . 
N57 N 0.6812(7) 1.1737(7) 0.2156(5) 0.047(2) 1.0000 Uiso D . . . . . 
C58 C 0.7233(7) 1.1001(8) 0.2021(5) 0.038(2) 1.0000 Uiso D . . . . . 
C59 C 0.8154(7) 1.0755(8) 0.2318(5) 0.048(3) 1.0000 Uiso D . . . . . 
C60 C 0.8966(9) 1.0744(10) 0.1875(6) 0.062(4) 1.0000 Uiso D . . . . . 
C61 C 0.9097(9) 0.9901(9) 0.1454(6) 0.052(3) 1.0000 Uiso D . . . . . 
C62 C 0.8260(9) 0.9584(10) 0.1092(6) 0.062(4) 1.0000 Uiso D . . . . . 
C63 C 0.7363(7) 0.9437(8) 0.1461(5) 0.043(3) 1.0000 Uiso D . . . . . 
N64 N 0.4702(5) 0.0931(6) 0.4506(3) 0.0293(17) 1.0000 Uiso D . . . . . 
C65 C 0.4903(6) 0.0419(6) 0.3992(4) 0.0253(19) 1.0000 Uiso D . . . . . 
N66 N 0.5080(6) -0.0471(6) 0.4018(4) 0.041(2) 1.0000 Uiso D . . . . . 
C67 C 0.5134(8) -0.0999(8) 0.4615(5) 0.051(3) 1.0000 Uiso D . . . . . 
C68 C 0.5418(8) -0.0333(9) 0.5131(6) 0.055(3) 1.0000 Uiso D . . . . . 
C69 C 0.4819(8) 0.0522(8) 0.5110(5) 0.044(3) 1.0000 Uiso D . . . . . 
C70 C 0.4854(6) 0.0863(7) 0.3366(4) 0.032(2) 1.0000 Uiso D . . . . . 
C71 C 0.3851(7) 0.1095(7) 0.3153(5) 0.038(2) 1.0000 Uiso D . . . . . 
C72 C 0.3449(7) 0.1976(8) 0.3424(5) 0.038(2) 1.0000 Uiso D . . . . . 
C73 C 0.3401(7) 0.1976(8) 0.4132(5) 0.039(2) 1.0000 Uiso D . . . . . 
C74 C 0.4345(7) 0.1895(7) 0.4459(5) 0.032(2) 1.0000 Uiso D . . . . . 
N75 N 0.2695(7) 0.5536(7) 0.3382(4) 0.046(2) 1.0000 Uiso D . . . . . 
C76 C 0.2002(8) 0.5792(9) 0.2934(6) 0.062(4) 1.0000 Uiso D . . . . . 
N77 N 0.1274(10) 0.5165(10) 0.2861(7) 0.098(5) 1.0000 Uiso D . . . . . 
C78 C 0.1061(11) 0.4366(11) 0.3255(8) 0.094(6) 1.0000 Uiso D . . . . . 
C79 C 0.1626(12) 0.4252(14) 0.3853(9) 0.168(12) 1.0000 Uiso D . . . . . 
C80 C 0.2588(11) 0.4656(10) 0.3708(7) 0.086(5) 1.0000 Uiso D . . . . . 
C81 C 0.2123(13) 0.6702(12) 0.2625(9) 0.114(7) 1.0000 Uiso D . . . . . 
C82 C 0.2127(11) 0.7499(12) 0.3055(8) 0.092(6) 1.0000 Uiso D . . . . . 
C83 C 0.3031(12) 0.7770(12) 0.3345(8) 0.111(7) 1.0000 Uiso D . . . . . 
C84 C 0.3408(10) 0.7010(9) 0.3756(6) 0.070(4) 1.0000 Uiso D . . . . . 
C85 C 0.3534(10) 0.6113(10) 0.3428(7) 0.080(5) 1.0000 Uiso D . . . . . 
C86 C 1.0230(7) 1.0619(7) 0.4660(5) 0.037(2) 1.0000 Uiso D . . . . . 
C87 C 1.0566(8) 0.9721(8) 0.4428(5) 0.045(3) 1.0000 Uiso D U . . . . 
C88 C 1.1432(9) 0.9775(9) 0.4054(5) 0.055(3) 1.0000 Uiso D U . . . . 
C89 C 1.1257(12) 1.0081(11) 0.3376(7) 0.087(5) 1.0000 Uiso D U . . . . 
C90 C 1.0803(11) 1.1023(12) 0.3321(8) 0.089(5) 1.0000 Uiso D U . . . . 
C91 C 0.9830(10) 1.1117(10) 0.3588(6) 0.069(4) 1.0000 Uiso D U . . . . 
N92 N 0.9890(9) 1.1276(8) 0.4246(5) 0.082(4) 1.0000 Uiso D . . . . . 
C93 C 0.9683(12) 1.2206(10) 0.4387(8) 0.102(6) 1.0000 Uiso D . . . . . 
C94 C 0.9560(13) 1.2402(15) 0.5039(9) 0.143(10) 1.0000 Uiso D . . . . . 
C95 C 0.9536(13) 1.1546(13) 0.5425(9) 0.136(9) 1.0000 Uiso D . . . . . 
N96 N 1.0277(9) 1.0804(9) 0.5310(6) 0.073(4) 1.0000 Uiso D . . . . . 
H321 H 0.1027 0.3073 0.0542 0.0331 1.0000 Uiso DR . . . . . 
H322 H 0.1304 0.2358 -0.0002 0.0330 1.0000 Uiso DR . . . . . 
H332 H 0.1854 0.1355 0.0837 0.0329 1.0000 Uiso DR . . . . . 
H331 H 0.0754 0.1395 0.0710 0.0334 1.0000 Uiso DR . . . . . 
H342 H 0.0586 0.2366 0.1559 0.0379 1.0000 Uiso DR . . . . . 
H341 H 0.1058 0.1399 0.1766 0.0381 1.0000 Uiso DR . . . . . 
H351 H 0.1786 0.2663 0.2275 0.0379 1.0000 Uiso DR . . . . . 
H352 H 0.2519 0.2122 0.1847 0.0381 1.0000 Uiso DR . . . . . 
H361 H 0.2541 0.3845 0.1823 0.0400 1.0000 Uiso DR . . . . . 
H362 H 0.1649 0.3756 0.1376 0.0400 1.0000 Uiso DR . . . . . 
H391 H 0.4868 0.3777 0.0519 0.0460 1.0000 Uiso DR . . . . . 
H392 H 0.4720 0.2667 0.0547 0.0459 1.0000 Uiso DR . . . . . 
H401 H 0.3687 0.3966 -0.0190 0.0419 1.0000 Uiso DR . . . . . 
H402 H 0.4305 0.3106 -0.0434 0.0419 1.0000 Uiso DR . . . . . 
H411 H 0.2690 0.2769 -0.0482 0.0508 1.0000 Uiso DR . . . . . 
H412 H 0.3260 0.2059 -0.0042 0.0508 1.0000 Uiso DR . . . . . 
H431 H 0.4001 0.8957 0.0221 0.0379 1.0000 Uiso DR . . . . . 
H432 H 0.3876 0.8453 0.0882 0.0380 1.0000 Uiso DR . . . . . 
H442 H 0.3920 1.0191 0.0828 0.0352 1.0000 Uiso DR . . . . . 
H441 H 0.2862 1.0082 0.0594 0.0349 1.0000 Uiso DR . . . . . 
H452 H 0.2949 1.0445 0.1680 0.0541 1.0000 Uiso DR . . . . . 
H451 H 0.3400 0.9434 0.1777 0.0540 1.0000 Uiso DR . . . . . 
H461 H 0.1765 0.9412 0.1972 0.0440 1.0000 Uiso DR . . . . . 
H462 H 0.1591 0.9695 0.1259 0.0439 1.0000 Uiso DR . . . . . 
H471 H 0.2578 0.7995 0.1542 0.0470 1.0000 Uiso DR . . . . . 
H472 H 0.1457 0.8013 0.1560 0.0470 1.0000 Uiso DR . . . . . 
H501 H 0.0845 0.8244 -0.0413 0.0640 1.0000 Uiso DR . . . . . 
H502 H 0.0641 0.7157 -0.0278 0.0640 1.0000 Uiso DR . . . . . 
H511 H 0.1856 0.7397 -0.0934 0.0639 1.0000 Uiso DR . . . . . 
H512 H 0.2141 0.6797 -0.0335 0.0639 1.0000 Uiso DR . . . . . 
H522 H 0.2646 0.8682 -0.0593 0.0422 1.0000 Uiso DR . . . . . 
H521 H 0.3350 0.7841 -0.0438 0.0420 1.0000 Uiso DR . . . . . 
H542 H 0.6115 1.0855 0.0840 0.0479 1.0000 Uiso DR . . . . . 
H541 H 0.5643 0.9978 0.1171 0.0480 1.0000 Uiso DR . . . . . 
H551 H 0.4842 1.1420 0.1391 0.0501 1.0000 Uiso DR . . . . . 
H552 H 0.5170 1.0876 0.2003 0.0501 1.0000 Uiso DR . . . . . 
H562 H 0.6089 1.2410 0.1456 0.0559 1.0000 Uiso DR . . . . . 
H561 H 0.5545 1.2446 0.2103 0.0561 1.0000 Uiso DR . . . . . 
H592 H 0.8286 1.1200 0.2650 0.0520 1.0000 Uiso DR . . . . . 
H591 H 0.8090 1.0126 0.2488 0.0520 1.0000 Uiso DR . . . . . 
H601 H 0.9541 1.0786 0.2132 0.0680 1.0000 Uiso DR . . . . . 
H602 H 0.8925 1.1314 0.1614 0.0679 1.0000 Uiso DR . . . . . 
H611 H 0.9577 1.0060 0.1149 0.0608 1.0000 Uiso DR . . . . . 
H612 H 0.9309 0.9384 0.1710 0.0611 1.0000 Uiso DR . . . . . 
H621 H 0.8121 1.0049 0.0773 0.0709 1.0000 Uiso DR . . . . . 
H622 H 0.8429 0.8990 0.0896 0.0709 1.0000 Uiso DR . . . . . 
H631 H 0.7526 0.9139 0.1857 0.0471 1.0000 Uiso DR . . . . . 
H632 H 0.6958 0.9018 0.1222 0.0471 1.0000 Uiso DR . . . . . 
H672 H 0.5611 -0.1480 0.4580 0.0749 1.0000 Uiso DR . . . . . 
H671 H 0.4530 -0.1289 0.4703 0.0750 1.0000 Uiso DR . . . . . 
H682 H 0.5337 -0.0646 0.5535 0.0779 1.0000 Uiso DR . . . . . 
H681 H 0.6072 -0.0146 0.5084 0.0780 1.0000 Uiso DR . . . . . 
H691 H 0.5104 0.1005 0.5379 0.0440 1.0000 Uiso DR . . . . . 
H692 H 0.4198 0.0372 0.5265 0.0441 1.0000 Uiso DR . . . . . 
H701 H 0.5225 0.1437 0.3379 0.0409 1.0000 Uiso DR . . . . . 
H702 H 0.5117 0.0437 0.3053 0.0409 1.0000 Uiso DR . . . . . 
H711 H 0.3444 0.0571 0.3268 0.0509 1.0000 Uiso DR . . . . . 
H712 H 0.3839 0.1159 0.2695 0.0509 1.0000 Uiso DR . . . . . 
H721 H 0.3855 0.2499 0.3304 0.0481 1.0000 Uiso DR . . . . . 
H722 H 0.2825 0.2063 0.3248 0.0481 1.0000 Uiso DR . . . . . 
H731 H 0.3100 0.2557 0.4268 0.0480 1.0000 Uiso DR . . . . . 
H732 H 0.3018 0.1444 0.4261 0.0480 1.0000 Uiso DR . . . . . 
H741 H 0.4306 0.2162 0.4879 0.0341 1.0000 Uiso DR . . . . . 
H742 H 0.4806 0.2256 0.4221 0.0341 1.0000 Uiso DR . . . . . 
H782 H 0.0407 0.4440 0.3372 0.1081 1.0000 Uiso DR . . . . . 
H781 H 0.1137 0.3797 0.3009 0.1080 1.0000 Uiso DR . . . . . 
H792 H 0.1348 0.4606 0.4194 0.2150 1.0000 Uiso DR . . . . . 
H791 H 0.1649 0.3589 0.3963 0.2150 1.0000 Uiso DR . . . . . 
H801 H 0.2931 0.4691 0.4108 0.1131 1.0000 Uiso DR . . . . . 
H802 H 0.2884 0.4196 0.3440 0.1130 1.0000 Uiso DR . . . . . 
H811 H 0.2715 0.6660 0.2404 0.1180 1.0000 Uiso DR . . . . . 
H812 H 0.1604 0.6785 0.2326 0.1181 1.0000 Uiso DR . . . . . 
H821 H 0.1889 0.8041 0.2834 0.0960 1.0000 Uiso DR . . . . . 
H822 H 0.1706 0.7350 0.3403 0.0960 1.0000 Uiso DR . . . . . 
H831 H 0.2911 0.8332 0.3595 0.1091 1.0000 Uiso DR . . . . . 
H832 H 0.3489 0.7915 0.3023 0.1091 1.0000 Uiso DR . . . . . 
H842 H 0.4012 0.7208 0.3917 0.0800 1.0000 Uiso DR . . . . . 
H841 H 0.2977 0.6911 0.4101 0.0800 1.0000 Uiso DR . . . . . 
H852 H 0.4025 0.5745 0.3636 0.1009 1.0000 Uiso DR . . . . . 
H851 H 0.3726 0.6257 0.3001 0.1009 1.0000 Uiso DR . . . . . 
H871 H 1.0673 0.9300 0.4774 0.0512 1.0000 Uiso DR . . . . . 
H872 H 1.0073 0.9464 0.4156 0.0510 1.0000 Uiso DR . . . . . 
H882 H 1.1846 1.0239 0.4246 0.0601 1.0000 Uiso DR . . . . . 
H881 H 1.1727 0.9162 0.4060 0.0601 1.0000 Uiso DR . . . . . 
H911 H 0.9545 1.1648 0.3369 0.0810 1.0000 Uiso DR . . . . . 
H912 H 0.9456 1.0558 0.3520 0.0809 1.0000 Uiso DR . . . . . 
H942 H 1.0084 1.2794 0.5181 0.1420 1.0000 Uiso DR . . . . . 
H941 H 0.8973 1.2738 0.5095 0.1421 1.0000 Uiso DR . . . . . 
H951 H 0.9591 1.1737 0.5860 0.1450 1.0000 Uiso DR . . . . . 
H952 H 0.8928 1.1255 0.5352 0.1450 1.0000 Uiso DR . . . . . 
H931 H 1.0215 1.2555 0.4225 0.1150 1.0000 Uiso DR . . . . . 
H932 H 0.9117 1.2355 0.4156 0.1152 1.0000 Uiso DR . . . . . 
H961 H 1.0385 1.0361 0.5581 0.1070 1.0000 Uiso DR . . . . . 
H661 H 0.5111 -0.0788 0.3671 0.0469 1.0000 Uiso DR . . . . . 
H381 H 0.3921 0.3784 0.1302 0.0269 1.0000 Uiso DR . . . . . 
H771 H 0.0812 0.5395 0.2645 0.1220 1.0000 Uiso DR . . . . . 
H571 H 0.7045 1.2099 0.2437 0.0609 1.0000 Uiso DR . . . . . 
H491 H 0.0787 0.7592 0.0719 0.0460 1.0000 Uiso DR . . . . . 
H891 H 1.1879 1.0100 0.3159 0.1032 1.0000 Uiso . . . . . . 
H892 H 1.0908 0.9594 0.3159 0.1032 1.0000 Uiso . . . . . . 
H901 H 1.1186 1.1434 0.3531 0.1023 1.0000 Uiso . . . . . . 
H902 H 1.0767 1.1150 0.2883 0.1023 1.0000 Uiso . . . . . . 
loop_
_atom_site_aniso_label
_atom_site_aniso_U_11
_atom_site_aniso_U_22
_atom_site_aniso_U_33
_atom_site_aniso_U_23
_atom_site_aniso_U_13
_atom_site_aniso_U_12
Ga1 0.0216(5) 0.0305(6) 0.0203(5) -0.0014(4) 0.0029(4) 0.0006(4) 
S2 0.0305(13) 0.0361(15) 0.0335(14) 0.0023(11) 0.0124(11) 0.0035(11) 
S3 0.0282(12) 0.0272(13) 0.0185(10) 0.0033(9) 0.0014(9) 0.0032(10) 
Ga4 0.0217(5) 0.0266(6) 0.0176(5) -0.0008(4) -0.0010(4) 0.0001(4) 
S5 0.0280(12) 0.0250(13) 0.0228(11) -0.0047(9) 0.0002(9) -0.0009(10) 
Ga6 0.0261(5) 0.0252(6) 0.0252(5) -0.0057(4) 0.0005(4) 0.0011(4) 
S7 0.0291(13) 0.0339(15) 0.0403(15) -0.0055(12) -0.0090(11) 0.0083(11) 
Ga8 0.0201(5) 0.0385(6) 0.0268(5) -0.0002(5) -0.0060(4) 0.0017(5) 
S9 0.0248(12) 0.0406(15) 0.0253(11) -0.0013(11) -0.0053(9) 0.0003(10) 
S10 0.0205(11) 0.0400(15) 0.0286(12) -0.0001(11) -0.0077(9) -0.0051(10) 
Ga11 0.0198(5) 0.0267(5) 0.0206(5) 0.0006(4) -0.0023(4) -0.0024(4) 
S12 0.0208(11) 0.0308(13) 0.0256(12) -0.0027(10) -0.0026(9) -0.0043(10) 
Ga13 0.0233(5) 0.0407(6) 0.0155(5) -0.0023(4) 0.0014(4) -0.0059(5) 
S14 0.0208(11) 0.0323(13) 0.0237(11) 0.0004(10) 0.0017(9) -0.0015(10) 
Ga15 0.0222(5) 0.0259(6) 0.0252(5) -0.0070(4) 0.0042(4) -0.0055(4) 
S16 0.0296(13) 0.0465(17) 0.0386(15) -0.0176(13) 0.0111(11) -0.0126(12) 
S17 0.0318(13) 0.0305(14) 0.0335(13) -0.0110(11) 0.0065(10) -0.0117(11) 
Ga18 0.0351(6) 0.0329(6) 0.0356(6) -0.0139(5) 0.0081(5) -0.0104(5) 
S19 0.0405(15) 0.0449(17) 0.0222(12) -0.0119(11) 0.0055(11) -0.0162(12) 
S20 0.0373(14) 0.0225(13) 0.0423(15) -0.0109(11) 0.0066(11) -0.0015(10) 
S21 0.0513(19) 0.054(2) 0.086(3) -0.047(2) 0.0192(18) -0.0247(16) 
Ga22 0.0220(5) 0.0260(6) 0.0215(5) 0.0045(4) 0.0027(4) 0.0033(4) 
S23 0.0220(11) 0.0221(12) 0.0215(11) 0.0010(9) -0.0011(8) -0.0003(9) 
S24 0.0272(12) 0.0356(15) 0.0281(12) 0.0064(11) 0.0072(10) 0.0130(10) 
S25 0.0356(13) 0.0313(14) 0.0284(12) 0.0116(10) 0.0016(10) 0.0066(11) 
Ga26 0.0314(6) 0.0376(7) 0.0231(5) 0.0077(5) 0.0024(4) 0.0006(5) 
S27 0.0337(14) 0.0518(17) 0.0190(11) 0.0012(12) -0.0016(10) -0.0064(12) 
S28 0.0320(13) 0.0293(14) 0.0278(12) 0.0044(10) -0.0005(10) -0.0056(11) 
S29 0.0462(17) 0.062(2) 0.0501(18) 0.0313(16) 0.0041(14) -0.0003(15) 
S30 0.0296(14) 0.060(2) 0.0582(19) 0.0063(16) -0.0240(13) 0.0022(14) 

_refine_ls_extinction_method 
    'None'
_oxford_refine_ls_scale 0.2306(2) 
loop_
 _geom_bond_atom_site_label_1
 _geom_bond_site_symmetry_1
 _geom_bond_atom_site_label_2
 _geom_bond_site_symmetry_2
 _geom_bond_distance
 _geom_bond_publ_flag
Ga1 . S2 . 2.276(3)    yes
Ga1 . S3 . 2.250(3)    yes
Ga1 . S16 . 2.276(3)    yes
Ga1 . S24 . 2.277(3)    yes
S3 . Ga4 . 2.216(2)    yes
Ga4 . S5 . 2.321(3)    yes
Ga4 . S9 . 2.230(3)    yes
Ga4 . S23 . 2.315(3)    yes
S5 . Ga6 . 2.308(3)    yes
S5 . Ga15 . 2.336(3)    yes
Ga6 . S7 . 2.234(3)    yes
Ga6 . S12 . 2.328(3)    yes
Ga6 . S20 . 2.229(3)    yes
S7 . Ga8 . 2.268(3)    yes
Ga8 . S9 . 2.262(3)    yes
Ga8 . S10 . 2.274(3)    yes
Ga8 . S30 . 2.289(3)    yes
S10 . Ga11 . 2.232(3)    yes
Ga11 . S12 . 2.299(3)    yes
Ga11 . S23 . 2.326(2)    yes
Ga11 . S28 . 2.218(3)    yes
S12 . Ga13 . 2.330(3)    yes
Ga13 . S14 . 2.321(3)    yes
Ga13 . S19 . 2.219(3)    yes
Ga13 . S27 . 2.226(3)    yes
S14 . Ga15 . 2.331(3)    yes
S14 . Ga22 . 2.318(3)    yes
Ga15 . S16 . 2.228(3)    yes
Ga15 . S17 . 2.236(3)    yes
S17 . Ga18 . 2.264(3)    yes
Ga18 . S19 . 2.256(3)    yes
Ga18 . S20 . 2.292(3)    yes
Ga18 . S21 . 2.294(3)    yes
Ga22 . S23 . 2.314(3)    yes
Ga22 . S24 . 2.225(3)    yes
Ga22 . S25 . 2.249(3)    yes
S25 . Ga26 . 2.286(3)    yes
Ga26 . S27 . 2.253(3)    yes
Ga26 . S28 . 2.265(3)    yes
Ga26 . S29 . 2.282(3)    yes
N31 . C32 . 1.483(11)    yes
N31 . C37 . 1.357(10)    yes
N31 . C41 . 1.458(12)    yes
C32 . C33 . 1.515(13)    yes
C32 . H321 . 0.959    no
C32 . H322 . 0.984    no
C33 . C34 . 1.500(13)    yes
C33 . H332 . 0.959    no
C33 . H331 . 0.967    no
C34 . C35 . 1.537(11)    yes
C34 . H342 . 0.979    no
C34 . H341 . 0.966    no
C35 . C36 . 1.525(11)    yes
C35 . H351 . 0.960    no
C35 . H352 . 0.971    no
C36 . C37 . 1.498(12)    yes
C36 . H361 . 0.958    no
C36 . H362 . 0.970    no
C37 . N38 . 1.295(10)    yes
N38 . C39 . 1.454(12)    yes
N38 . H381 . 0.859    no
C39 . C40 . 1.507(11)    yes
C39 . H391 . 0.968    no
C39 . H392 . 0.974    no
C40 . C41 . 1.479(14)    yes
C40 . H401 . 0.957    no
C40 . H402 . 0.974    no
C41 . H411 . 0.970    no
C41 . H412 . 0.979    no
N42 . C43 . 1.478(12)    yes
N42 . C48 . 1.334(10)    yes
N42 . C52 . 1.460(13)    yes
C43 . C44 . 1.517(11)    yes
C43 . H431 . 0.975    no
C43 . H432 . 0.964    no
C44 . C45 . 1.542(11)    yes
C44 . H442 . 0.960    no
C44 . H441 . 0.970    no
C45 . C46 . 1.517(12)    yes
C45 . H452 . 0.971    no
C45 . H451 . 0.964    no
C46 . C47 . 1.519(16)    yes
C46 . H461 . 0.988    no
C46 . H462 . 0.974    no
C47 . C48 . 1.480(12)    yes
C47 . H471 . 0.971    no
C47 . H472 . 0.984    no
C48 . N49 . 1.314(11)    yes
N49 . C50 . 1.463(15)    yes
N49 . H491 . 0.861    no
C50 . C51 . 1.414(17)    yes
C50 . H501 . 0.964    no
C50 . H502 . 0.965    no
C51 . C52 . 1.533(13)    yes
C51 . H511 . 0.964    no
C51 . H512 . 0.979    no
C52 . H522 . 0.972    no
C52 . H521 . 0.977    no
N53 . C54 . 1.474(11)    yes
N53 . C58 . 1.407(11)    yes
N53 . C63 . 1.491(14)    yes
C54 . C55 . 1.516(15)    yes
C54 . H542 . 0.979    no
C54 . H541 . 0.961    no
C55 . C56 . 1.485(15)    yes
C55 . H551 . 0.968    no
C55 . H552 . 0.965    no
C56 . N57 . 1.499(14)    yes
C56 . H562 . 0.977    no
C56 . H561 . 0.966    no
N57 . C58 . 1.239(14)    yes
N57 . H571 . 0.853    no
C58 . C59 . 1.486(12)    yes
C59 . C60 . 1.495(13)    yes
C59 . H592 . 0.965    no
C59 . H591 . 0.968    no
C60 . C61 . 1.509(18)    yes
C60 . H601 . 0.978    no
C60 . H602 . 0.982    no
C61 . C62 . 1.478(17)    yes
C61 . H611 . 0.972    no
C61 . H612 . 0.960    no
C62 . C63 . 1.515(13)    yes
C62 . H621 . 0.965    no
C62 . H622 . 0.972    no
C63 . H631 . 0.970    no
C63 . H632 . 0.968    no
N64 . C65 . 1.348(10)    yes
N64 . C69 . 1.420(13)    yes
N64 . C74 . 1.461(13)    yes
C65 . N66 . 1.288(11)    yes
C65 . C70 . 1.475(11)    yes
N66 . C67 . 1.476(15)    yes
N66 . H661 . 0.866    no
C67 . C68 . 1.503(13)    yes
C67 . H672 . 0.965    no
C67 . H671 . 0.970    no
C68 . C69 . 1.481(17)    yes
C68 . H682 . 0.976    no
C68 . H681 . 0.969    no
C69 . H691 . 0.979    no
C69 . H692 . 0.966    no
C70 . C71 . 1.524(11)    yes
C70 . H701 . 0.970    no
C70 . H702 . 0.977    no
C71 . C72 . 1.492(14)    yes
C71 . H711 . 0.974    no
C71 . H712 . 0.981    no
C72 . C73 . 1.512(12)    yes
C72 . H721 . 0.974    no
C72 . H722 . 0.964    no
C73 . C74 . 1.507(14)    yes
C73 . H731 . 0.973    no
C73 . H732 . 0.971    no
C74 . H741 . 0.973    no
C74 . H742 . 0.976    no
N75 . C76 . 1.410(10)    yes
N75 . C80 . 1.438(14)    yes
N75 . C85 . 1.446(13)    yes
C76 . N77 . 1.369(13)    yes
C76 . C81 . 1.461(15)    yes
N77 . C78 . 1.446(10)    yes
N77 . H771 . 0.860    no
C78 . C79 . 1.507(11)    yes
C78 . H782 . 0.967    no
C78 . H781 . 0.968    no
C79 . C80 . 1.513(11)    yes
C79 . H792 . 0.970    no
C79 . H791 . 0.970    no
C80 . H801 . 0.977    no
C80 . H802 . 0.966    no
C81 . C82 . 1.45(2)    yes
C81 . H811 . 0.968    no
C81 . H812 . 0.975    no
C82 . C83 . 1.468(15)    yes
C82 . H821 . 0.961    no
C82 . H822 . 0.979    no
C83 . C84 . 1.485(15)    yes
C83 . H831 . 0.975    no
C83 . H832 . 0.971    no
C84 . C85 . 1.465(14)    yes
C84 . H842 . 0.962    no
C84 . H841 . 0.969    no
C85 . H852 . 0.973    no
C85 . H851 . 0.974    no
C86 . C87 . 1.449(12)    yes
C86 . N92 . 1.369(12)    yes
C86 . N96 . 1.409(15)    yes
C87 . C88 . 1.472(16)    yes
C87 . H871 . 0.960    no
C87 . H872 . 0.973    no
C88 . C89 . 1.525(14)    yes
C88 . H882 . 0.970    no
C88 . H881 . 0.966    no
C89 . C90 . 1.489(15)    yes
C89 . H891 . 0.998    no
C89 . H892 . 0.964    no
C90 . C91 . 1.502(15)    yes
C90 . H901 . 0.912    no
C90 . H902 . 0.951    no
C91 . N92 . 1.419(9)    yes
C91 . H911 . 0.973    no
C91 . H912 . 0.965    no
N92 . C93 . 1.385(9)    yes
C93 . C94 . 1.430(16)    yes
C93 . H931 . 0.969    no
C93 . H932 . 0.959    no
C94 . C95 . 1.468(16)    yes
C94 . H942 . 0.973    no
C94 . H941 . 0.967    no
C95 . N96 . 1.508(15)    yes
C95 . H951 . 0.966    no
C95 . H952 . 0.968    no
N96 . H961 . 0.866    no
loop_
 _geom_angle_atom_site_label_1
 _geom_angle_site_symmetry_1
 _geom_angle_atom_site_label_2
 _geom_angle_site_symmetry_2
 _geom_angle_atom_site_label_3
 _geom_angle_site_symmetry_3
 _geom_angle
 _geom_angle_publ_flag
S2 . Ga1 . S3 . 100.23(10)    yes
S2 . Ga1 . S16 . 107.07(10)    yes
S3 . Ga1 . S16 . 115.13(11)    yes
S2 . Ga1 . S24 . 108.05(10)    yes
S3 . Ga1 . S24 . 113.43(10)    yes
S16 . Ga1 . S24 . 111.82(11)    yes
Ga1 . S3 . Ga4 . 104.75(10)    yes
S3 . Ga4 . S5 . 108.22(10)    yes
S3 . Ga4 . S9 . 108.17(10)    yes
S5 . Ga4 . S9 . 112.28(10)    yes
S3 . Ga4 . S23 . 111.01(9)    yes
S5 . Ga4 . S23 . 109.87(9)    yes
S9 . Ga4 . S23 . 107.29(10)    yes
Ga4 . S5 . Ga6 . 109.13(10)    yes
Ga4 . S5 . Ga15 . 111.05(11)    yes
Ga6 . S5 . Ga15 . 109.15(10)    yes
S5 . Ga6 . S7 . 108.99(10)    yes
S5 . Ga6 . S12 . 109.59(9)    yes
S7 . Ga6 . S12 . 111.15(10)    yes
S5 . Ga6 . S20 . 106.39(10)    yes
S7 . Ga6 . S20 . 109.67(11)    yes
S12 . Ga6 . S20 . 110.92(10)    yes
Ga6 . S7 . Ga8 . 104.26(11)    yes
S7 . Ga8 . S9 . 115.19(11)    yes
S7 . Ga8 . S10 . 111.83(11)    yes
S9 . Ga8 . S10 . 113.82(11)    yes
S7 . Ga8 . S30 . 107.29(12)    yes
S9 . Ga8 . S30 . 102.73(12)    yes
S10 . Ga8 . S30 . 104.76(12)    yes
Ga8 . S9 . Ga4 . 103.98(10)    yes
Ga8 . S10 . Ga11 . 105.11(11)    yes
S10 . Ga11 . S12 . 107.63(10)    yes
S10 . Ga11 . S23 . 109.91(10)    yes
S12 . Ga11 . S23 . 111.63(9)    yes
S10 . Ga11 . S28 . 108.95(10)    yes
S12 . Ga11 . S28 . 108.93(10)    yes
S23 . Ga11 . S28 . 109.72(10)    yes
Ga6 . S12 . Ga11 . 108.40(10)    yes
Ga6 . S12 . Ga13 . 110.23(10)    yes
Ga11 . S12 . Ga13 . 108.07(11)    yes
S12 . Ga13 . S14 . 110.61(9)    yes
S12 . Ga13 . S19 . 105.61(11)    yes
S14 . Ga13 . S19 . 113.44(10)    yes
S12 . Ga13 . S27 . 113.50(10)    yes
S14 . Ga13 . S27 . 105.58(10)    yes
S19 . Ga13 . S27 . 108.25(11)    yes
Ga13 . S14 . Ga15 . 108.19(11)    yes
Ga13 . S14 . Ga22 . 108.99(10)    yes
Ga15 . S14 . Ga22 . 108.79(10)    yes
S5 . Ga15 . S14 . 109.34(9)    yes
S5 . Ga15 . S16 . 107.78(11)    yes
S14 . Ga15 . S16 . 109.24(11)    yes
S5 . Ga15 . S17 . 113.47(10)    yes
S14 . Ga15 . S17 . 106.67(10)    yes
S16 . Ga15 . S17 . 110.29(10)    yes
Ga1 . S16 . Ga15 . 105.25(11)    yes
Ga15 . S17 . Ga18 . 104.36(10)    yes
S17 . Ga18 . S19 . 114.46(11)    yes
S17 . Ga18 . S20 . 111.06(11)    yes
S19 . Ga18 . S20 . 115.74(11)    yes
S17 . Ga18 . S21 . 107.87(11)    yes
S19 . Ga18 . S21 . 101.48(14)    yes
S20 . Ga18 . S21 . 105.00(14)    yes
Ga18 . S19 . Ga13 . 103.70(11)    yes
Ga18 . S20 . Ga6 . 105.18(11)    yes
S14 . Ga22 . S23 . 112.03(9)    yes
S14 . Ga22 . S24 . 108.47(10)    yes
S23 . Ga22 . S24 . 110.28(10)    yes
S14 . Ga22 . S25 . 110.43(10)    yes
S23 . Ga22 . S25 . 106.22(10)    yes
S24 . Ga22 . S25 . 109.39(10)    yes
Ga11 . S23 . Ga4 . 108.86(10)    yes
Ga11 . S23 . Ga22 . 108.57(10)    yes
Ga4 . S23 . Ga22 . 107.75(10)    yes
Ga1 . S24 . Ga22 . 105.06(10)    yes
Ga22 . S25 . Ga26 . 104.78(11)    yes
S25 . Ga26 . S27 . 112.30(11)    yes
S25 . Ga26 . S28 . 111.71(10)    yes
S27 . Ga26 . S28 . 115.59(11)    yes
S25 . Ga26 . S29 . 107.61(12)    yes
S27 . Ga26 . S29 . 103.12(13)    yes
S28 . Ga26 . S29 . 105.59(12)    yes
Ga26 . S27 . Ga13 . 104.78(10)    yes
Ga26 . S28 . Ga11 . 105.36(11)    yes
C32 . N31 . C37 . 121.3(7)    yes
C32 . N31 . C41 . 119.3(7)    yes
C37 . N31 . C41 . 118.6(7)    yes
N31 . C32 . C33 . 112.4(7)    yes
N31 . C32 . H321 . 110.4    no
C33 . C32 . H321 . 109.3    no
N31 . C32 . H322 . 107.7    no
C33 . C32 . H322 . 106.9    no
H321 . C32 . H322 . 110.0    no
C32 . C33 . C34 . 115.6(8)    yes
C32 . C33 . H332 . 107.4    no
C34 . C33 . H332 . 107.1    no
C32 . C33 . H331 . 108.3    no
C34 . C33 . H331 . 108.1    no
H332 . C33 . H331 . 110.3    no
C33 . C34 . C35 . 115.1(8)    yes
C33 . C34 . H342 . 107.0    no
C35 . C34 . H342 . 107.8    no
C33 . C34 . H341 . 108.6    no
C35 . C34 . H341 . 108.8    no
H342 . C34 . H341 . 109.5    no
C34 . C35 . C36 . 114.6(8)    yes
C34 . C35 . H351 . 107.8    no
C36 . C35 . H351 . 108.8    no
C34 . C35 . H352 . 107.1    no
C36 . C35 . H352 . 108.0    no
H351 . C35 . H352 . 110.4    no
C35 . C36 . C37 . 111.2(8)    yes
C35 . C36 . H361 . 108.3    no
C37 . C36 . H361 . 110.3    no
C35 . C36 . H362 . 109.5    no
C37 . C36 . H362 . 107.7    no
H361 . C36 . H362 . 110.0    no
C36 . C37 . N31 . 118.9(8)    yes
C36 . C37 . N38 . 119.6(8)    yes
N31 . C37 . N38 . 121.2(8)    yes
C37 . N38 . C39 . 125.0(8)    yes
C37 . N38 . H381 . 115.5    no
C39 . N38 . H381 . 113.7    no
N38 . C39 . C40 . 109.2(8)    yes
N38 . C39 . H391 . 110.4    no
C40 . C39 . H391 . 107.6    no
N38 . C39 . H392 . 109.8    no
C40 . C39 . H392 . 109.7    no
H391 . C39 . H392 . 110.0    no
C39 . C40 . C41 . 109.7(8)    yes
C39 . C40 . H401 . 110.4    no
C41 . C40 . H401 . 109.3    no
C39 . C40 . H402 . 108.0    no
C41 . C40 . H402 . 108.5    no
H401 . C40 . H402 . 111.0    no
C40 . C41 . N31 . 112.3(8)    yes
C40 . C41 . H411 . 110.1    no
N31 . C41 . H411 . 109.9    no
C40 . C41 . H412 . 108.5    no
N31 . C41 . H412 . 106.6    no
H411 . C41 . H412 . 109.4    no
C43 . N42 . C48 . 122.9(8)    yes
C43 . N42 . C52 . 114.8(7)    yes
C48 . N42 . C52 . 122.4(8)    yes
N42 . C43 . C44 . 112.7(8)    yes
N42 . C43 . H431 . 109.0    no
C44 . C43 . H431 . 105.8    no
N42 . C43 . H432 . 109.4    no
C44 . C43 . H432 . 109.6    no
H431 . C43 . H432 . 110.2    no
C43 . C44 . C45 . 115.7(8)    yes
C43 . C44 . H442 . 109.5    no
C45 . C44 . H442 . 109.7    no
C43 . C44 . H441 . 107.2    no
C45 . C44 . H441 . 104.3    no
H442 . C44 . H441 . 110.2    no
C44 . C45 . C46 . 111.0(8)    yes
C44 . C45 . H452 . 110.1    no
C46 . C45 . H452 . 110.4    no
C44 . C45 . H451 . 107.7    no
C46 . C45 . H451 . 107.8    no
H452 . C45 . H451 . 109.7    no
C45 . C46 . C47 . 113.6(9)    yes
C45 . C46 . H461 . 108.4    no
C47 . C46 . H461 . 108.0    no
C45 . C46 . H462 . 108.0    no
C47 . C46 . H462 . 110.9    no
H461 . C46 . H462 . 107.9    no
C46 . C47 . C48 . 110.7(9)    yes
C46 . C47 . H471 . 111.5    no
C48 . C47 . H471 . 109.2    no
C46 . C47 . H472 . 108.1    no
C48 . C47 . H472 . 108.3    no
H471 . C47 . H472 . 108.9    no
C47 . C48 . N42 . 121.2(8)    yes
C47 . C48 . N49 . 116.2(8)    yes
N42 . C48 . N49 . 122.7(9)    yes
C48 . N49 . C50 . 120.0(9)    yes
C48 . N49 . H491 . 117.7    no
C50 . N49 . H491 . 120.5    no
N49 . C50 . C51 . 111.0(10)    yes
N49 . C50 . H501 . 108.9    no
C51 . C50 . H501 . 109.3    no
N49 . C50 . H502 . 108.1    no
C51 . C50 . H502 . 107.9    no
H501 . C50 . H502 . 111.6    no
C50 . C51 . C52 . 113.1(10)    yes
C50 . C51 . H511 . 107.6    no
C52 . C51 . H511 . 108.4    no
C50 . C51 . H512 . 110.1    no
C52 . C51 . H512 . 108.5    no
H511 . C51 . H512 . 109.2    no
C51 . C52 . N42 . 109.2(8)    yes
C51 . C52 . H522 . 108.7    no
N42 . C52 . H522 . 110.3    no
C51 . C52 . H521 . 109.7    no
N42 . C52 . H521 . 109.7    no
H522 . C52 . H521 . 109.2    no
C54 . N53 . C58 . 119.8(8)    yes
C54 . N53 . C63 . 118.9(8)    yes
C58 . N53 . C63 . 121.3(8)    yes
N53 . C54 . C55 . 109.6(9)    yes
N53 . C54 . H542 . 110.4    no
C55 . C54 . H542 . 109.2    no
N53 . C54 . H541 . 109.6    no
C55 . C54 . H541 . 108.9    no
H542 . C54 . H541 . 109.2    no
C54 . C55 . C56 . 111.0(9)    yes
C54 . C55 . H551 . 109.9    no
C56 . C55 . H551 . 107.7    no
C54 . C55 . H552 . 109.3    no
C56 . C55 . H552 . 109.2    no
H551 . C55 . H552 . 109.7    no
C55 . C56 . N57 . 108.4(9)    yes
C55 . C56 . H562 . 108.3    no
N57 . C56 . H562 . 109.0    no
C55 . C56 . H561 . 110.2    no
N57 . C56 . H561 . 111.5    no
H562 . C56 . H561 . 109.4    no
C56 . N57 . C58 . 123.5(9)    yes
C56 . N57 . H571 . 117.3    no
C58 . N57 . H571 . 119.2    no
N53 . C58 . N57 . 122.5(9)    yes
N53 . C58 . C59 . 116.1(9)    yes
N57 . C58 . C59 . 121.4(9)    yes
C58 . C59 . C60 . 114.3(9)    yes
C58 . C59 . H592 . 108.8    no
C60 . C59 . H592 . 108.9    no
C58 . C59 . H591 . 106.9    no
C60 . C59 . H591 . 107.6    no
H592 . C59 . H591 . 110.4    no
C59 . C60 . C61 . 118.9(10)    yes
C59 . C60 . H601 . 106.7    no
C61 . C60 . H601 . 105.9    no
C59 . C60 . H602 . 107.9    no
C61 . C60 . H602 . 108.8    no
H601 . C60 . H602 . 108.1    no
C60 . C61 . C62 . 116.7(10)    yes
C60 . C61 . H611 . 107.7    no
C62 . C61 . H611 . 106.5    no
C60 . C61 . H612 . 107.9    no
C62 . C61 . H612 . 108.0    no
H611 . C61 . H612 . 109.9    no
C61 . C62 . C63 . 116.4(10)    yes
C61 . C62 . H621 . 108.4    no
C63 . C62 . H621 . 106.9    no
C61 . C62 . H622 . 106.7    no
C63 . C62 . H622 . 108.3    no
H621 . C62 . H622 . 110.0    no
C62 . C63 . N53 . 111.4(9)    yes
C62 . C63 . H631 . 108.5    no
N53 . C63 . H631 . 109.5    no
C62 . C63 . H632 . 108.0    no
N53 . C63 . H632 . 110.5    no
H631 . C63 . H632 . 108.8    no
C65 . N64 . C69 . 119.5(8)    yes
C65 . N64 . C74 . 121.7(8)    yes
C69 . N64 . C74 . 118.8(8)    yes
N64 . C65 . N66 . 122.4(8)    yes
N64 . C65 . C70 . 119.7(8)    yes
N66 . C65 . C70 . 117.7(8)    yes
C65 . N66 . C67 . 122.8(9)    yes
C65 . N66 . H661 . 118.9    no
C67 . N66 . H661 . 117.9    no
N66 . C67 . C68 . 108.8(9)    yes
N66 . C67 . H672 . 108.9    no
C68 . C67 . H672 . 108.5    no
N66 . C67 . H671 . 110.2    no
C68 . C67 . H671 . 110.8    no
H672 . C67 . H671 . 109.5    no
C67 . C68 . C69 . 110.1(10)    yes
C67 . C68 . H682 . 109.0    no
C69 . C68 . H682 . 109.1    no
C67 . C68 . H681 . 110.2    no
C69 . C68 . H681 . 108.7    no
H682 . C68 . H681 . 109.7    no
C68 . C69 . N64 . 115.1(9)    yes
C68 . C69 . H691 . 108.9    no
N64 . C69 . H691 . 106.7    no
C68 . C69 . H692 . 109.5    no
N64 . C69 . H692 . 107.5    no
H691 . C69 . H692 . 109.0    no
C65 . C70 . C71 . 113.4(8)    yes
C65 . C70 . H701 . 108.3    no
C71 . C70 . H701 . 109.3    no
C65 . C70 . H702 . 109.7    no
C71 . C70 . H702 . 107.0    no
H701 . C70 . H702 . 109.2    no
C70 . C71 . C72 . 115.2(8)    yes
C70 . C71 . H711 . 108.2    no
C72 . C71 . H711 . 108.3    no
C70 . C71 . H712 . 108.8    no
C72 . C71 . H712 . 107.8    no
H711 . C71 . H712 . 108.5    no
C71 . C72 . C73 . 114.0(8)    yes
C71 . C72 . H721 . 107.9    no
C73 . C72 . H721 . 107.1    no
C71 . C72 . H722 . 108.0    no
C73 . C72 . H722 . 109.8    no
H721 . C72 . H722 . 110.0    no
C72 . C73 . C74 . 114.4(8)    yes
C72 . C73 . H731 . 108.7    no
C74 . C73 . H731 . 108.5    no
C72 . C73 . H732 . 108.2    no
C74 . C73 . H732 . 107.8    no
H731 . C73 . H732 . 109.1    no
C73 . C74 . N64 . 114.1(8)    yes
C73 . C74 . H741 . 109.6    no
N64 . C74 . H741 . 109.0    no
C73 . C74 . H742 . 108.4    no
N64 . C74 . H742 . 107.1    no
H741 . C74 . H742 . 108.5    no
C76 . N75 . C80 . 118.3(11)    yes
C76 . N75 . C85 . 117.8(10)    yes
C80 . N75 . C85 . 123.3(10)    yes
N75 . C76 . N77 . 115.4(11)    yes
N75 . C76 . C81 . 116.7(12)    yes
N77 . C76 . C81 . 127.9(12)    yes
C76 . N77 . C78 . 127.2(13)    yes
C76 . N77 . H771 . 112.6    no
C78 . N77 . H771 . 116.4    no
N77 . C78 . C79 . 117.6(14)    yes
N77 . C78 . H782 . 105.7    no
C79 . C78 . H782 . 107.2    no
N77 . C78 . H781 . 108.3    no
C79 . C78 . H781 . 107.8    no
H782 . C78 . H781 . 110.0    no
C78 . C79 . C80 . 105.0(13)    yes
C78 . C79 . H792 . 111.2    no
C80 . C79 . H792 . 109.2    no
C78 . C79 . H791 . 108.9    no
C80 . C79 . H791 . 112.8    no
H792 . C79 . H791 . 109.6    no
C79 . C80 . N75 . 121.8(13)    yes
C79 . C80 . H801 . 106.5    no
N75 . C80 . H801 . 108.8    no
C79 . C80 . H802 . 105.2    no
N75 . C80 . H802 . 104.5    no
H801 . C80 . H802 . 109.6    no
C76 . C81 . C82 . 113.8(14)    yes
C76 . C81 . H811 . 105.7    no
C82 . C81 . H811 . 110.8    no
C76 . C81 . H812 . 108.0    no
C82 . C81 . H812 . 108.4    no
H811 . C81 . H812 . 109.9    no
C81 . C82 . C83 . 117.8(13)    yes
C81 . C82 . H821 . 108.4    no
C83 . C82 . H821 . 107.3    no
C81 . C82 . H822 . 108.0    no
C83 . C82 . H822 . 105.8    no
H821 . C82 . H822 . 109.3    no
C82 . C83 . C84 . 111.5(13)    yes
C82 . C83 . H831 . 106.8    no
C84 . C83 . H831 . 109.6    no
C82 . C83 . H832 . 110.1    no
C84 . C83 . H832 . 109.4    no
H831 . C83 . H832 . 109.5    no
C83 . C84 . C85 . 113.3(12)    yes
C83 . C84 . H842 . 108.2    no
C85 . C84 . H842 . 108.1    no
C83 . C84 . H841 . 109.1    no
C85 . C84 . H841 . 108.4    no
H842 . C84 . H841 . 109.8    no
C84 . C85 . N75 . 114.9(11)    yes
C84 . C85 . H852 . 109.8    no
N75 . C85 . H852 . 108.1    no
C84 . C85 . H851 . 107.5    no
N75 . C85 . H851 . 107.0    no
H852 . C85 . H851 . 109.5    no
C87 . C86 . N92 . 119.5(10)    yes
C87 . C86 . N96 . 119.1(9)    yes
N92 . C86 . N96 . 121.3(10)    yes
C86 . C87 . C88 . 114.7(10)    yes
C86 . C87 . H871 . 109.6    no
C88 . C87 . H871 . 108.8    no
C86 . C87 . H872 . 107.3    no
C88 . C87 . H872 . 107.1    no
H871 . C87 . H872 . 109.3    no
C87 . C88 . C89 . 113.5(11)    yes
C87 . C88 . H882 . 108.2    no
C89 . C88 . H882 . 107.3    no
C87 . C88 . H881 . 108.0    no
C89 . C88 . H881 . 109.6    no
H882 . C88 . H881 . 110.3    no
C88 . C89 . C90 . 113.3(13)    yes
C88 . C89 . H891 . 108.1    no
C90 . C89 . H891 . 108.8    no
C88 . C89 . H892 . 109.1    no
C90 . C89 . H892 . 112.7    no
H891 . C89 . H892 . 104.5    no
C89 . C90 . C91 . 116.6(14)    yes
C89 . C90 . H901 . 106.3    no
C91 . C90 . H901 . 107.5    no
C89 . C90 . H902 . 105.4    no
C91 . C90 . H902 . 108.4    no
H901 . C90 . H902 . 112.8    no
C90 . C91 . N92 . 110.0(12)    yes
C90 . C91 . H911 . 105.3    no
N92 . C91 . H911 . 111.9    no
C90 . C91 . H912 . 112.0    no
N92 . C91 . H912 . 107.8    no
H911 . C91 . H912 . 109.8    no
C91 . N92 . C86 . 123.1(11)    yes
C91 . N92 . C93 . 110.7(12)    yes
C86 . N92 . C93 . 125.6(12)    yes
N92 . C93 . C94 . 115.1(15)    yes
N92 . C93 . H931 . 104.0    no
C94 . C93 . H931 . 110.4    no
N92 . C93 . H932 . 106.1    no
C94 . C93 . H932 . 110.2    no
H931 . C93 . H932 . 110.8    no
C93 . C94 . C95 . 112.8(16)    yes
C93 . C94 . H942 . 108.3    no
C95 . C94 . H942 . 108.7    no
C93 . C94 . H941 . 109.2    no
C95 . C94 . H941 . 108.3    no
H942 . C94 . H941 . 109.5    no
C94 . C95 . N96 . 117.8(14)    yes
C94 . C95 . H951 . 107.7    no
N96 . C95 . H951 . 107.6    no
C94 . C95 . H952 . 106.8    no
N96 . C95 . H952 . 107.1    no
H951 . C95 . H952 . 109.7    no
C95 . N96 . C86 . 105.3(11)    yes
C95 . N96 . H961 . 121.2    no
C86 . N96 . H961 . 121.6    no


_iucr_refine_instructions_details
;
#
# Punched on 21/07/21 at 15:18:11
#
#LIST     12                                                                    
BLOCK SCALE X'S 
CONT GA(1,U'S) UNTIL S(30) 
CONT N(31, U[ISO]) UNTIL N(96) 
CONT ENANTIO 
RIDE C   (  32,X'S) H   ( 321,X'S) H   ( 322,X'S) 
RIDE C   (  33,X'S) H   ( 332,X'S) H   ( 331,X'S) 
RIDE C   (  34,X'S) H   ( 342,X'S) H   ( 341,X'S) 
RIDE C   (  35,X'S) H   ( 351,X'S) H   ( 352,X'S) 
RIDE C   (  36,X'S) H   ( 361,X'S) H   ( 362,X'S) 
RIDE N   (  38,X'S) H   ( 381,X'S) 
RIDE C   (  39,X'S) H   ( 391,X'S) H   ( 392,X'S) 
RIDE C   (  40,X'S) H   ( 401,X'S) H   ( 402,X'S) 
RIDE C   (  41,X'S) H   ( 411,X'S) H   ( 412,X'S) 
RIDE C   (  43,X'S) H   ( 431,X'S) H   ( 432,X'S) 
RIDE C   (  44,X'S) H   ( 442,X'S) H   ( 441,X'S) 
RIDE C   (  45,X'S) H   ( 452,X'S) H   ( 451,X'S) 
RIDE C   (  46,X'S) H   ( 461,X'S) H   ( 462,X'S) 
RIDE C   (  47,X'S) H   ( 471,X'S) H   ( 472,X'S) 
RIDE N   (  49,X'S) H   ( 491,X'S) 
RIDE C   (  50,X'S) H   ( 501,X'S) H   ( 502,X'S) 
RIDE C   (  51,X'S) H   ( 511,X'S) H   ( 512,X'S) 
RIDE C   (  52,X'S) H   ( 522,X'S) H   ( 521,X'S) 
RIDE C   (  54,X'S) H   ( 542,X'S) H   ( 541,X'S) 
RIDE C   (  55,X'S) H   ( 551,X'S) H   ( 552,X'S) 
RIDE C   (  56,X'S) H   ( 562,X'S) H   ( 561,X'S) 
RIDE N   (  57,X'S) H   ( 571,X'S) 
RIDE C   (  59,X'S) H   ( 592,X'S) H   ( 591,X'S) 
RIDE C   (  60,X'S) H   ( 601,X'S) H   ( 602,X'S) 
RIDE C   (  61,X'S) H   ( 611,X'S) H   ( 612,X'S) 
RIDE C   (  62,X'S) H   ( 621,X'S) H   ( 622,X'S) 
RIDE C   (  63,X'S) H   ( 631,X'S) H   ( 632,X'S) 
RIDE N   (  66,X'S) H   ( 661,X'S) 
RIDE C   (  67,X'S) H   ( 672,X'S) H   ( 671,X'S) 
RIDE C   (  68,X'S) H   ( 682,X'S) H   ( 681,X'S) 
RIDE C   (  69,X'S) H   ( 691,X'S) H   ( 692,X'S) 
RIDE C   (  70,X'S) H   ( 701,X'S) H   ( 702,X'S) 
RIDE C   (  71,X'S) H   ( 711,X'S) H   ( 712,X'S) 
RIDE C   (  72,X'S) H   ( 721,X'S) H   ( 722,X'S) 
RIDE C   (  73,X'S) H   ( 731,X'S) H   ( 732,X'S) 
RIDE C   (  74,X'S) H   ( 741,X'S) H   ( 742,X'S) 
RIDE N   (  77,X'S) H   ( 771,X'S) 
RIDE C   (  78,X'S) H   ( 782,X'S) H   ( 781,X'S) 
RIDE C   (  79,X'S) H   ( 792,X'S) H   ( 791,X'S) 
RIDE C   (  80,X'S) H   ( 801,X'S) H   ( 802,X'S) 
RIDE C   (  81,X'S) H   ( 811,X'S) H   ( 812,X'S) 
RIDE C   (  82,X'S) H   ( 821,X'S) H   ( 822,X'S) 
RIDE C   (  83,X'S) H   ( 831,X'S) H   ( 832,X'S) 
RIDE C   (  84,X'S) H   ( 842,X'S) H   ( 841,X'S) 
RIDE C   (  85,X'S) H   ( 852,X'S) H   ( 851,X'S) 
RIDE C   (  87,X'S) H   ( 871,X'S) H   ( 872,X'S) 
RIDE C   (  88,X'S) H   ( 882,X'S) H   ( 881,X'S) 
RIDE C   (  91,X'S) H   ( 911,X'S) H   ( 912,X'S) 
RIDE C   (  93,X'S) H   ( 931,X'S) H   ( 932,X'S) 
RIDE C   (  94,X'S) H   ( 942,X'S) H   ( 941,X'S) 
RIDE C   (  95,X'S) H   ( 951,X'S) H   ( 952,X'S) 
RIDE N   (  96,X'S) H   ( 961,X'S) 
END                                                                             
#
# Punched on 21/07/21 at 15:18:11
#
#LIST     16                                                                    
NO 
REM   HREST   START (DO NOT REMOVE THIS LINE) 
REM NO H  NO #H U MULT   DIST 
REM C-H 
REM >4           1.5    .96 DISORDER 
REM 1      1     1.2    .93 C C-H (ACETYLENE) 
REM 1      2     1.2    .93 C-C(H)-C 
REM 1      3     1.2    .98 (C)3-C-H 
REM 2      1     1.2    .93 C=C-H(2) 
REM 2      2     1.2    .97 (C)2-C-(H)2 
REM 3      1     1.5    .96 C-C-(H)3 
REM N-H 
REM >4           1.5    .89 DISORDER 
REM 1      1     1.2    .86 N-N/H 
REM 1      2     1.2    .86 (C)2-N-H 
REM 1      3     1.2    .89 (C)3-N-H 
REM 2      1     1.2    .86 C-N-(H)2 
REM 2      2     1.2    .89 (C)2-N-(H)2 
REM 3      1     1.2    .89 C-H-(H)3 
REM O-H 
REM 1      1     1.5    .82 O-H 
REM 
REM DIST      ESD = 0.02 
REM VIB       ESD = 0.002 
REM ANGLE     ESD = 2.0 
REM 
REM TO ACTIVATE THE VIB RESTRAINTS, REMOVE LEADING REM 
REM                              2 H ON SP 3 
DIST 0.97, 0.02 = 
CONT C ( 32) TO H(321) 
CONT C ( 32) TO H(322) 
REST 0.033, 0.002 = H(321,U[ISO]) 
REST 0.033, 0.002 = H(322,U[ISO]) 
ANGLE 0.0, 2.0 = MEAN 
CONT H(321) TO C ( 32) TO N(31) 
CONT H(321) TO C ( 32) TO C(33) 
CONT H(322) TO C ( 32) TO N(31) 
CONT H(322) TO C ( 32) TO C(33) 
ANGLE 109.54, 2.0 = 
CONT H(321) TO C ( 32) TO H(322) 
REM                              2 H ON SP 3 
DIST 0.97, 0.02 = 
CONT C ( 33) TO H(332) 
CONT C ( 33) TO H(331) 
REST 0.033, 0.002 = H(332,U[ISO]) 
REST 0.033, 0.002 = H(331,U[ISO]) 
ANGLE 0.0, 2.0 = MEAN 
CONT H(332) TO C ( 33) TO C(32) 
CONT H(332) TO C ( 33) TO C(34) 
CONT H(331) TO C ( 33) TO C(32) 
CONT H(331) TO C ( 33) TO C(34) 
ANGLE 109.54, 2.0 = 
CONT H(332) TO C ( 33) TO H(331) 
REM                              2 H ON SP 3 
DIST 0.97, 0.02 = 
CONT C ( 34) TO H(342) 
CONT C ( 34) TO H(341) 
REST 0.038, 0.002 = H(342,U[ISO]) 
REST 0.038, 0.002 = H(341,U[ISO]) 
ANGLE 0.0, 2.0 = MEAN 
CONT H(342) TO C ( 34) TO C(33) 
CONT H(342) TO C ( 34) TO C(35) 
CONT H(341) TO C ( 34) TO C(33) 
CONT H(341) TO C ( 34) TO C(35) 
ANGLE 109.54, 2.0 = 
CONT H(342) TO C ( 34) TO H(341) 
REM                              2 H ON SP 3 
DIST 0.97, 0.02 = 
CONT C ( 35) TO H(351) 
CONT C ( 35) TO H(352) 
REST 0.038, 0.002 = H(351,U[ISO]) 
REST 0.038, 0.002 = H(352,U[ISO]) 
ANGLE 0.0, 2.0 = MEAN 
CONT H(351) TO C ( 35) TO C(34) 
CONT H(351) TO C ( 35) TO C(36) 
CONT H(352) TO C ( 35) TO C(34) 
CONT H(352) TO C ( 35) TO C(36) 
ANGLE 109.54, 2.0 = 
CONT H(351) TO C ( 35) TO H(352) 
REM                              2 H ON SP 3 
DIST 0.97, 0.02 = 
CONT C ( 36) TO H(361) 
CONT C ( 36) TO H(362) 
REST 0.040, 0.002 = H(361,U[ISO]) 
REST 0.040, 0.002 = H(362,U[ISO]) 
ANGLE 0.0, 2.0 = MEAN 
CONT H(361) TO C ( 36) TO C(35) 
CONT H(361) TO C ( 36) TO C(37) 
CONT H(362) TO C ( 36) TO C(35) 
CONT H(362) TO C ( 36) TO C(37) 
ANGLE 109.54, 2.0 = 
CONT H(361) TO C ( 36) TO H(362) 
REM            H1-N-R2 
DIST 0.86, 0.02 = 
CONT N ( 38) TO H(381) 
REST 0.027, 0.002 = H(381,U[ISO]) 
ANGLE 0.0, 2.0 = MEAN 
CONT H(381) TO N ( 38) TO C(37) 
CONT H(381) TO N ( 38) TO C(39) 
REM                              2 H ON SP 3 
DIST 0.97, 0.02 = 
CONT C ( 39) TO H(391) 
CONT C ( 39) TO H(392) 
REST 0.046, 0.002 = H(391,U[ISO]) 
REST 0.046, 0.002 = H(392,U[ISO]) 
ANGLE 0.0, 2.0 = MEAN 
CONT H(391) TO C ( 39) TO N(38) 
CONT H(391) TO C ( 39) TO C(40) 
CONT H(392) TO C ( 39) TO N(38) 
CONT H(392) TO C ( 39) TO C(40) 
ANGLE 109.54, 2.0 = 
CONT H(391) TO C ( 39) TO H(392) 
REM                              2 H ON SP 3 
DIST 0.97, 0.02 = 
CONT C ( 40) TO H(401) 
CONT C ( 40) TO H(402) 
REST 0.042, 0.002 = H(401,U[ISO]) 
REST 0.042, 0.002 = H(402,U[ISO]) 
ANGLE 0.0, 2.0 = MEAN 
CONT H(401) TO C ( 40) TO C(39) 
CONT H(401) TO C ( 40) TO C(41) 
CONT H(402) TO C ( 40) TO C(39) 
CONT H(402) TO C ( 40) TO C(41) 
ANGLE 109.54, 2.0 = 
CONT H(401) TO C ( 40) TO H(402) 
REM                              2 H ON SP 3 
DIST 0.97, 0.02 = 
CONT C ( 41) TO H(411) 
CONT C ( 41) TO H(412) 
REST 0.051, 0.002 = H(411,U[ISO]) 
REST 0.051, 0.002 = H(412,U[ISO]) 
ANGLE 0.0, 2.0 = MEAN 
CONT H(411) TO C ( 41) TO C(40) 
CONT H(411) TO C ( 41) TO N(31) 
CONT H(412) TO C ( 41) TO C(40) 
CONT H(412) TO C ( 41) TO N(31) 
ANGLE 109.54, 2.0 = 
CONT H(411) TO C ( 41) TO H(412) 
REM                              2 H ON SP 3 
DIST 0.97, 0.02 = 
CONT C ( 43) TO H(431) 
CONT C ( 43) TO H(432) 
REST 0.038, 0.002 = H(431,U[ISO]) 
REST 0.038, 0.002 = H(432,U[ISO]) 
ANGLE 0.0, 2.0 = MEAN 
CONT H(431) TO C ( 43) TO N(42) 
CONT H(431) TO C ( 43) TO C(44) 
CONT H(432) TO C ( 43) TO N(42) 
CONT H(432) TO C ( 43) TO C(44) 
ANGLE 109.54, 2.0 = 
CONT H(431) TO C ( 43) TO H(432) 
REM                              2 H ON SP 3 
DIST 0.97, 0.02 = 
CONT C ( 44) TO H(442) 
CONT C ( 44) TO H(441) 
REST 0.035, 0.002 = H(442,U[ISO]) 
REST 0.035, 0.002 = H(441,U[ISO]) 
ANGLE 0.0, 2.0 = MEAN 
CONT H(442) TO C ( 44) TO C(43) 
CONT H(442) TO C ( 44) TO C(45) 
CONT H(441) TO C ( 44) TO C(43) 
CONT H(441) TO C ( 44) TO C(45) 
ANGLE 109.54, 2.0 = 
CONT H(442) TO C ( 44) TO H(441) 
REM                              2 H ON SP 3 
DIST 0.97, 0.02 = 
CONT C ( 45) TO H(452) 
CONT C ( 45) TO H(451) 
REST 0.054, 0.002 = H(452,U[ISO]) 
REST 0.054, 0.002 = H(451,U[ISO]) 
ANGLE 0.0, 2.0 = MEAN 
CONT H(452) TO C ( 45) TO C(44) 
CONT H(452) TO C ( 45) TO C(46) 
CONT H(451) TO C ( 45) TO C(44) 
CONT H(451) TO C ( 45) TO C(46) 
ANGLE 109.54, 2.0 = 
CONT H(452) TO C ( 45) TO H(451) 
REM                              2 H ON SP 3 
DIST 0.97, 0.02 = 
CONT C ( 46) TO H(461) 
CONT C ( 46) TO H(462) 
REST 0.044, 0.002 = H(461,U[ISO]) 
REST 0.044, 0.002 = H(462,U[ISO]) 
ANGLE 0.0, 2.0 = MEAN 
CONT H(461) TO C ( 46) TO C(45) 
CONT H(461) TO C ( 46) TO C(47) 
CONT H(462) TO C ( 46) TO C(45) 
CONT H(462) TO C ( 46) TO C(47) 
ANGLE 109.54, 2.0 = 
CONT H(461) TO C ( 46) TO H(462) 
REM                              2 H ON SP 3 
DIST 0.97, 0.02 = 
CONT C ( 47) TO H(471) 
CONT C ( 47) TO H(472) 
REST 0.047, 0.002 = H(471,U[ISO]) 
REST 0.047, 0.002 = H(472,U[ISO]) 
ANGLE 0.0, 2.0 = MEAN 
CONT H(471) TO C ( 47) TO C(46) 
CONT H(471) TO C ( 47) TO C(48) 
CONT H(472) TO C ( 47) TO C(46) 
CONT H(472) TO C ( 47) TO C(48) 
ANGLE 109.54, 2.0 = 
CONT H(471) TO C ( 47) TO H(472) 
REM            H1-N-R2 
DIST 0.86, 0.02 = 
CONT N ( 49) TO H(491) 
REST 0.046, 0.002 = H(491,U[ISO]) 
ANGLE 0.0, 2.0 = MEAN 
CONT H(491) TO N ( 49) TO C(48) 
CONT H(491) TO N ( 49) TO C(50) 
REM                              2 H ON SP 3 
DIST 0.97, 0.02 = 
CONT C ( 50) TO H(501) 
CONT C ( 50) TO H(502) 
REST 0.064, 0.002 = H(501,U[ISO]) 
REST 0.064, 0.002 = H(502,U[ISO]) 
ANGLE 0.0, 2.0 = MEAN 
CONT H(501) TO C ( 50) TO N(49) 
CONT H(501) TO C ( 50) TO C(51) 
CONT H(502) TO C ( 50) TO N(49) 
CONT H(502) TO C ( 50) TO C(51) 
ANGLE 109.54, 2.0 = 
CONT H(501) TO C ( 50) TO H(502) 
REM                              2 H ON SP 3 
DIST 0.97, 0.02 = 
CONT C ( 51) TO H(511) 
CONT C ( 51) TO H(512) 
REST 0.064, 0.002 = H(511,U[ISO]) 
REST 0.064, 0.002 = H(512,U[ISO]) 
ANGLE 0.0, 2.0 = MEAN 
CONT H(511) TO C ( 51) TO C(50) 
CONT H(511) TO C ( 51) TO C(52) 
CONT H(512) TO C ( 51) TO C(50) 
CONT H(512) TO C ( 51) TO C(52) 
ANGLE 109.54, 2.0 = 
CONT H(511) TO C ( 51) TO H(512) 
REM                              2 H ON SP 3 
DIST 0.97, 0.02 = 
CONT C ( 52) TO H(522) 
CONT C ( 52) TO H(521) 
REST 0.042, 0.002 = H(522,U[ISO]) 
REST 0.042, 0.002 = H(521,U[ISO]) 
ANGLE 0.0, 2.0 = MEAN 
CONT H(522) TO C ( 52) TO C(51) 
CONT H(522) TO C ( 52) TO N(42) 
CONT H(521) TO C ( 52) TO C(51) 
CONT H(521) TO C ( 52) TO N(42) 
ANGLE 109.54, 2.0 = 
CONT H(522) TO C ( 52) TO H(521) 
REM                              2 H ON SP 3 
DIST 0.97, 0.02 = 
CONT C ( 54) TO H(542) 
CONT C ( 54) TO H(541) 
REST 0.048, 0.002 = H(542,U[ISO]) 
REST 0.048, 0.002 = H(541,U[ISO]) 
ANGLE 0.0, 2.0 = MEAN 
CONT H(542) TO C ( 54) TO N(53) 
CONT H(542) TO C ( 54) TO C(55) 
CONT H(541) TO C ( 54) TO N(53) 
CONT H(541) TO C ( 54) TO C(55) 
ANGLE 109.54, 2.0 = 
CONT H(542) TO C ( 54) TO H(541) 
REM                              2 H ON SP 3 
DIST 0.97, 0.02 = 
CONT C ( 55) TO H(551) 
CONT C ( 55) TO H(552) 
REST 0.050, 0.002 = H(551,U[ISO]) 
REST 0.050, 0.002 = H(552,U[ISO]) 
ANGLE 0.0, 2.0 = MEAN 
CONT H(551) TO C ( 55) TO C(54) 
CONT H(551) TO C ( 55) TO C(56) 
CONT H(552) TO C ( 55) TO C(54) 
CONT H(552) TO C ( 55) TO C(56) 
ANGLE 109.54, 2.0 = 
CONT H(551) TO C ( 55) TO H(552) 
REM                              2 H ON SP 3 
DIST 0.97, 0.02 = 
CONT C ( 56) TO H(562) 
CONT C ( 56) TO H(561) 
REST 0.056, 0.002 = H(562,U[ISO]) 
REST 0.056, 0.002 = H(561,U[ISO]) 
ANGLE 0.0, 2.0 = MEAN 
CONT H(562) TO C ( 56) TO C(55) 
CONT H(562) TO C ( 56) TO N(57) 
CONT H(561) TO C ( 56) TO C(55) 
CONT H(561) TO C ( 56) TO N(57) 
ANGLE 109.54, 2.0 = 
CONT H(562) TO C ( 56) TO H(561) 
REM            H1-N-R2 
DIST 0.86, 0.02 = 
CONT N ( 57) TO H(571) 
REST 0.061, 0.002 = H(571,U[ISO]) 
ANGLE 0.0, 2.0 = MEAN 
CONT H(571) TO N ( 57) TO C(56) 
CONT H(571) TO N ( 57) TO C(58) 
REM                              2 H ON SP 3 
DIST 0.97, 0.02 = 
CONT C ( 59) TO H(592) 
CONT C ( 59) TO H(591) 
REST 0.052, 0.002 = H(592,U[ISO]) 
REST 0.052, 0.002 = H(591,U[ISO]) 
ANGLE 0.0, 2.0 = MEAN 
CONT H(592) TO C ( 59) TO C(58) 
CONT H(592) TO C ( 59) TO C(60) 
CONT H(591) TO C ( 59) TO C(58) 
CONT H(591) TO C ( 59) TO C(60) 
ANGLE 109.54, 2.0 = 
CONT H(592) TO C ( 59) TO H(591) 
REM                              2 H ON SP 3 
DIST 0.97, 0.02 = 
CONT C ( 60) TO H(601) 
CONT C ( 60) TO H(602) 
REST 0.068, 0.002 = H(601,U[ISO]) 
REST 0.068, 0.002 = H(602,U[ISO]) 
ANGLE 0.0, 2.0 = MEAN 
CONT H(601) TO C ( 60) TO C(59) 
CONT H(601) TO C ( 60) TO C(61) 
CONT H(602) TO C ( 60) TO C(59) 
CONT H(602) TO C ( 60) TO C(61) 
ANGLE 109.54, 2.0 = 
CONT H(601) TO C ( 60) TO H(602) 
REM                              2 H ON SP 3 
DIST 0.97, 0.02 = 
CONT C ( 61) TO H(611) 
CONT C ( 61) TO H(612) 
REST 0.061, 0.002 = H(611,U[ISO]) 
REST 0.061, 0.002 = H(612,U[ISO]) 
ANGLE 0.0, 2.0 = MEAN 
CONT H(611) TO C ( 61) TO C(60) 
CONT H(611) TO C ( 61) TO C(62) 
CONT H(612) TO C ( 61) TO C(60) 
CONT H(612) TO C ( 61) TO C(62) 
ANGLE 109.54, 2.0 = 
CONT H(611) TO C ( 61) TO H(612) 
REM                              2 H ON SP 3 
DIST 0.97, 0.02 = 
CONT C ( 62) TO H(621) 
CONT C ( 62) TO H(622) 
REST 0.071, 0.002 = H(621,U[ISO]) 
REST 0.071, 0.002 = H(622,U[ISO]) 
ANGLE 0.0, 2.0 = MEAN 
CONT H(621) TO C ( 62) TO C(61) 
CONT H(621) TO C ( 62) TO C(63) 
CONT H(622) TO C ( 62) TO C(61) 
CONT H(622) TO C ( 62) TO C(63) 
ANGLE 109.54, 2.0 = 
CONT H(621) TO C ( 62) TO H(622) 
REM                              2 H ON SP 3 
DIST 0.97, 0.02 = 
CONT C ( 63) TO H(631) 
CONT C ( 63) TO H(632) 
REST 0.047, 0.002 = H(631,U[ISO]) 
REST 0.047, 0.002 = H(632,U[ISO]) 
ANGLE 0.0, 2.0 = MEAN 
CONT H(631) TO C ( 63) TO C(62) 
CONT H(631) TO C ( 63) TO N(53) 
CONT H(632) TO C ( 63) TO C(62) 
CONT H(632) TO C ( 63) TO N(53) 
ANGLE 109.54, 2.0 = 
CONT H(631) TO C ( 63) TO H(632) 
REM            H1-N-R2 
DIST 0.86, 0.02 = 
CONT N ( 66) TO H(661) 
REST 0.047, 0.002 = H(661,U[ISO]) 
ANGLE 0.0, 2.0 = MEAN 
CONT H(661) TO N ( 66) TO C(65) 
CONT H(661) TO N ( 66) TO C(67) 
REM                              2 H ON SP 3 
DIST 0.97, 0.02 = 
CONT C ( 67) TO H(672) 
CONT C ( 67) TO H(671) 
REST 0.075, 0.002 = H(672,U[ISO]) 
REST 0.075, 0.002 = H(671,U[ISO]) 
ANGLE 0.0, 2.0 = MEAN 
CONT H(672) TO C ( 67) TO N(66) 
CONT H(672) TO C ( 67) TO C(68) 
CONT H(671) TO C ( 67) TO N(66) 
CONT H(671) TO C ( 67) TO C(68) 
ANGLE 109.54, 2.0 = 
CONT H(672) TO C ( 67) TO H(671) 
REM                              2 H ON SP 3 
DIST 0.97, 0.02 = 
CONT C ( 68) TO H(682) 
CONT C ( 68) TO H(681) 
REST 0.078, 0.002 = H(682,U[ISO]) 
REST 0.078, 0.002 = H(681,U[ISO]) 
ANGLE 0.0, 2.0 = MEAN 
CONT H(682) TO C ( 68) TO C(67) 
CONT H(682) TO C ( 68) TO C(69) 
CONT H(681) TO C ( 68) TO C(67) 
CONT H(681) TO C ( 68) TO C(69) 
ANGLE 109.54, 2.0 = 
CONT H(682) TO C ( 68) TO H(681) 
REM                              2 H ON SP 3 
DIST 0.97, 0.02 = 
CONT C ( 69) TO H(691) 
CONT C ( 69) TO H(692) 
REST 0.044, 0.002 = H(691,U[ISO]) 
REST 0.044, 0.002 = H(692,U[ISO]) 
ANGLE 0.0, 2.0 = MEAN 
CONT H(691) TO C ( 69) TO C(68) 
CONT H(691) TO C ( 69) TO N(64) 
CONT H(692) TO C ( 69) TO C(68) 
CONT H(692) TO C ( 69) TO N(64) 
ANGLE 109.54, 2.0 = 
CONT H(691) TO C ( 69) TO H(692) 
REM                              2 H ON SP 3 
DIST 0.97, 0.02 = 
CONT C ( 70) TO H(701) 
CONT C ( 70) TO H(702) 
REST 0.041, 0.002 = H(701,U[ISO]) 
REST 0.041, 0.002 = H(702,U[ISO]) 
ANGLE 0.0, 2.0 = MEAN 
CONT H(701) TO C ( 70) TO C(65) 
CONT H(701) TO C ( 70) TO C(71) 
CONT H(702) TO C ( 70) TO C(65) 
CONT H(702) TO C ( 70) TO C(71) 
ANGLE 109.54, 2.0 = 
CONT H(701) TO C ( 70) TO H(702) 
REM                              2 H ON SP 3 
DIST 0.97, 0.02 = 
CONT C ( 71) TO H(711) 
CONT C ( 71) TO H(712) 
REST 0.051, 0.002 = H(711,U[ISO]) 
REST 0.051, 0.002 = H(712,U[ISO]) 
ANGLE 0.0, 2.0 = MEAN 
CONT H(711) TO C ( 71) TO C(70) 
CONT H(711) TO C ( 71) TO C(72) 
CONT H(712) TO C ( 71) TO C(70) 
CONT H(712) TO C ( 71) TO C(72) 
ANGLE 109.54, 2.0 = 
CONT H(711) TO C ( 71) TO H(712) 
REM                              2 H ON SP 3 
DIST 0.97, 0.02 = 
CONT C ( 72) TO H(721) 
CONT C ( 72) TO H(722) 
REST 0.048, 0.002 = H(721,U[ISO]) 
REST 0.048, 0.002 = H(722,U[ISO]) 
ANGLE 0.0, 2.0 = MEAN 
CONT H(721) TO C ( 72) TO C(71) 
CONT H(721) TO C ( 72) TO C(73) 
CONT H(722) TO C ( 72) TO C(71) 
CONT H(722) TO C ( 72) TO C(73) 
ANGLE 109.54, 2.0 = 
CONT H(721) TO C ( 72) TO H(722) 
REM                              2 H ON SP 3 
DIST 0.97, 0.02 = 
CONT C ( 73) TO H(731) 
CONT C ( 73) TO H(732) 
REST 0.048, 0.002 = H(731,U[ISO]) 
REST 0.048, 0.002 = H(732,U[ISO]) 
ANGLE 0.0, 2.0 = MEAN 
CONT H(731) TO C ( 73) TO C(72) 
CONT H(731) TO C ( 73) TO C(74) 
CONT H(732) TO C ( 73) TO C(72) 
CONT H(732) TO C ( 73) TO C(74) 
ANGLE 109.54, 2.0 = 
CONT H(731) TO C ( 73) TO H(732) 
REM                              2 H ON SP 3 
DIST 0.97, 0.02 = 
CONT C ( 74) TO H(741) 
CONT C ( 74) TO H(742) 
REST 0.034, 0.002 = H(741,U[ISO]) 
REST 0.034, 0.002 = H(742,U[ISO]) 
ANGLE 0.0, 2.0 = MEAN 
CONT H(741) TO C ( 74) TO C(73) 
CONT H(741) TO C ( 74) TO N(64) 
CONT H(742) TO C ( 74) TO C(73) 
CONT H(742) TO C ( 74) TO N(64) 
ANGLE 109.54, 2.0 = 
CONT H(741) TO C ( 74) TO H(742) 
REM            H1-N-R2 
DIST 0.86, 0.02 = 
CONT N ( 77) TO H(771) 
REST 0.122, 0.002 = H(771,U[ISO]) 
ANGLE 0.0, 2.0 = MEAN 
CONT H(771) TO N ( 77) TO C(76) 
CONT H(771) TO N ( 77) TO C(78) 
REM                              2 H ON SP 3 
DIST 0.97, 0.02 = 
CONT C ( 78) TO H(782) 
CONT C ( 78) TO H(781) 
REST 0.108, 0.002 = H(782,U[ISO]) 
REST 0.108, 0.002 = H(781,U[ISO]) 
ANGLE 0.0, 2.0 = MEAN 
CONT H(782) TO C ( 78) TO N(77) 
CONT H(782) TO C ( 78) TO C(79) 
CONT H(781) TO C ( 78) TO N(77) 
CONT H(781) TO C ( 78) TO C(79) 
ANGLE 109.54, 2.0 = 
CONT H(782) TO C ( 78) TO H(781) 
REM                              2 H ON SP 3 
DIST 0.97, 0.02 = 
CONT C ( 79) TO H(792) 
CONT C ( 79) TO H(791) 
REST 0.215, 0.002 = H(792,U[ISO]) 
REST 0.215, 0.002 = H(791,U[ISO]) 
ANGLE 0.0, 2.0 = MEAN 
CONT H(792) TO C ( 79) TO C(78) 
CONT H(792) TO C ( 79) TO C(80) 
CONT H(791) TO C ( 79) TO C(78) 
CONT H(791) TO C ( 79) TO C(80) 
ANGLE 109.54, 2.0 = 
CONT H(792) TO C ( 79) TO H(791) 
REM                              2 H ON SP 3 
DIST 0.97, 0.02 = 
CONT C ( 80) TO H(801) 
CONT C ( 80) TO H(802) 
REST 0.113, 0.002 = H(801,U[ISO]) 
REST 0.113, 0.002 = H(802,U[ISO]) 
ANGLE 0.0, 2.0 = MEAN 
CONT H(801) TO C ( 80) TO C(79) 
CONT H(801) TO C ( 80) TO N(75) 
CONT H(802) TO C ( 80) TO C(79) 
CONT H(802) TO C ( 80) TO N(75) 
ANGLE 109.54, 2.0 = 
CONT H(801) TO C ( 80) TO H(802) 
REM                              2 H ON SP 3 
DIST 0.97, 0.02 = 
CONT C ( 81) TO H(811) 
CONT C ( 81) TO H(812) 
REST 0.118, 0.002 = H(811,U[ISO]) 
REST 0.118, 0.002 = H(812,U[ISO]) 
ANGLE 0.0, 2.0 = MEAN 
CONT H(811) TO C ( 81) TO C(76) 
CONT H(811) TO C ( 81) TO C(82) 
CONT H(812) TO C ( 81) TO C(76) 
CONT H(812) TO C ( 81) TO C(82) 
ANGLE 109.54, 2.0 = 
CONT H(811) TO C ( 81) TO H(812) 
REM                              2 H ON SP 3 
DIST 0.97, 0.02 = 
CONT C ( 82) TO H(821) 
CONT C ( 82) TO H(822) 
REST 0.096, 0.002 = H(821,U[ISO]) 
REST 0.096, 0.002 = H(822,U[ISO]) 
ANGLE 0.0, 2.0 = MEAN 
CONT H(821) TO C ( 82) TO C(81) 
CONT H(821) TO C ( 82) TO C(83) 
CONT H(822) TO C ( 82) TO C(81) 
CONT H(822) TO C ( 82) TO C(83) 
ANGLE 109.54, 2.0 = 
CONT H(821) TO C ( 82) TO H(822) 
REM                              2 H ON SP 3 
DIST 0.97, 0.02 = 
CONT C ( 83) TO H(831) 
CONT C ( 83) TO H(832) 
REST 0.109, 0.002 = H(831,U[ISO]) 
REST 0.109, 0.002 = H(832,U[ISO]) 
ANGLE 0.0, 2.0 = MEAN 
CONT H(831) TO C ( 83) TO C(82) 
CONT H(831) TO C ( 83) TO C(84) 
CONT H(832) TO C ( 83) TO C(82) 
CONT H(832) TO C ( 83) TO C(84) 
ANGLE 109.54, 2.0 = 
CONT H(831) TO C ( 83) TO H(832) 
REM                              2 H ON SP 3 
DIST 0.97, 0.02 = 
CONT C ( 84) TO H(842) 
CONT C ( 84) TO H(841) 
REST 0.080, 0.002 = H(842,U[ISO]) 
REST 0.080, 0.002 = H(841,U[ISO]) 
ANGLE 0.0, 2.0 = MEAN 
CONT H(842) TO C ( 84) TO C(83) 
CONT H(842) TO C ( 84) TO C(85) 
CONT H(841) TO C ( 84) TO C(83) 
CONT H(841) TO C ( 84) TO C(85) 
ANGLE 109.54, 2.0 = 
CONT H(842) TO C ( 84) TO H(841) 
REM                              2 H ON SP 3 
DIST 0.97, 0.02 = 
CONT C ( 85) TO H(852) 
CONT C ( 85) TO H(851) 
REST 0.101, 0.002 = H(852,U[ISO]) 
REST 0.101, 0.002 = H(851,U[ISO]) 
ANGLE 0.0, 2.0 = MEAN 
CONT H(852) TO C ( 85) TO C(84) 
CONT H(852) TO C ( 85) TO N(75) 
CONT H(851) TO C ( 85) TO C(84) 
CONT H(851) TO C ( 85) TO N(75) 
ANGLE 109.54, 2.0 = 
CONT H(852) TO C ( 85) TO H(851) 
REM                              2 H ON SP 3 
DIST 0.97, 0.02 = 
CONT C ( 87) TO H(871) 
CONT C ( 87) TO H(872) 
REST 0.051, 0.002 = H(871,U[ISO]) 
REST 0.051, 0.002 = H(872,U[ISO]) 
ANGLE 0.0, 2.0 = MEAN 
CONT H(871) TO C ( 87) TO C(86) 
CONT H(871) TO C ( 87) TO C(88) 
CONT H(872) TO C ( 87) TO C(86) 
CONT H(872) TO C ( 87) TO C(88) 
ANGLE 109.54, 2.0 = 
CONT H(871) TO C ( 87) TO H(872) 
REM                              2 H ON SP 3 
DIST 0.97, 0.02 = 
CONT C ( 88) TO H(882) 
CONT C ( 88) TO H(881) 
REST 0.060, 0.002 = H(882,U[ISO]) 
REST 0.060, 0.002 = H(881,U[ISO]) 
ANGLE 0.0, 2.0 = MEAN 
CONT H(882) TO C ( 88) TO C(87) 
CONT H(882) TO C ( 88) TO C(89) 
CONT H(881) TO C ( 88) TO C(87) 
CONT H(881) TO C ( 88) TO C(89) 
ANGLE 109.54, 2.0 = 
CONT H(882) TO C ( 88) TO H(881) 
REM                              2 H ON SP 3 
DIST 0.97, 0.02 = 
CONT C ( 91) TO H(911) 
CONT C ( 91) TO H(912) 
REST 0.081, 0.002 = H(911,U[ISO]) 
REST 0.081, 0.002 = H(912,U[ISO]) 
ANGLE 0.0, 2.0 = MEAN 
CONT H(911) TO C ( 91) TO C(90) 
CONT H(911) TO C ( 91) TO N(92) 
CONT H(912) TO C ( 91) TO C(90) 
CONT H(912) TO C ( 91) TO N(92) 
ANGLE 109.54, 2.0 = 
CONT H(911) TO C ( 91) TO H(912) 
REM                              2 H ON SP 3 
DIST 0.97, 0.02 = 
CONT C ( 93) TO H(931) 
CONT C ( 93) TO H(932) 
REST 0.115, 0.002 = H(931,U[ISO]) 
REST 0.115, 0.002 = H(932,U[ISO]) 
ANGLE 0.0, 2.0 = MEAN 
CONT H(931) TO C ( 93) TO N(92) 
CONT H(931) TO C ( 93) TO C(94) 
CONT H(932) TO C ( 93) TO N(92) 
CONT H(932) TO C ( 93) TO C(94) 
ANGLE 109.54, 2.0 = 
CONT H(931) TO C ( 93) TO H(932) 
REM                              2 H ON SP 3 
DIST 0.97, 0.02 = 
CONT C ( 94) TO H(942) 
CONT C ( 94) TO H(941) 
REST 0.142, 0.002 = H(942,U[ISO]) 
REST 0.142, 0.002 = H(941,U[ISO]) 
ANGLE 0.0, 2.0 = MEAN 
CONT H(942) TO C ( 94) TO C(93) 
CONT H(942) TO C ( 94) TO C(95) 
CONT H(941) TO C ( 94) TO C(93) 
CONT H(941) TO C ( 94) TO C(95) 
ANGLE 109.54, 2.0 = 
CONT H(942) TO C ( 94) TO H(941) 
REM                              2 H ON SP 3 
DIST 0.97, 0.02 = 
CONT C ( 95) TO H(951) 
CONT C ( 95) TO H(952) 
REST 0.145, 0.002 = H(951,U[ISO]) 
REST 0.145, 0.002 = H(952,U[ISO]) 
ANGLE 0.0, 2.0 = MEAN 
CONT H(951) TO C ( 95) TO C(94) 
CONT H(951) TO C ( 95) TO N(96) 
CONT H(952) TO C ( 95) TO C(94) 
CONT H(952) TO C ( 95) TO N(96) 
ANGLE 109.54, 2.0 = 
CONT H(951) TO C ( 95) TO H(952) 
REM            H1-N-R2 
DIST 0.86, 0.02 = 
CONT N ( 96) TO H(961) 
REST 0.107, 0.002 = H(961,U[ISO]) 
ANGLE 0.0, 2.0 = MEAN 
CONT H(961) TO N ( 96) TO C(95) 
CONT H(961) TO N ( 96) TO C(86) 
REM   HREST   END (DO NOT REMOVE THIS LINE) 
DISTANCE 1.460000 , 0.020000 = N(31) TO C(37) 
DISTANCE 1.500000 , 0.020000 = C(34) TO C(35) 
DISTANCE 1.500000 , 0.020000 = C(35) TO C(36) 
DISTANCE 1.290000 , 0.020000 = C(37) TO N(38) 
DISTANCE 1.500000 , 0.020000 = C(39) TO C(40) 
DISTANCE 1.460000 , 0.020000 = N(42) TO C(48) 
DISTANCE 1.290000 , 0.020000 = C(48) TO N(49) 
DISTANCE 1.500000 , 0.020000 = C(51) TO C(52) 
DISTANCE 1.500000 , 0.020000 = C(43) TO C(44) 
DISTANCE 1.500000 , 0.020000 = C(44) TO C(45) 
DISTANCE 1.510000 , 0.020000 = C(45) TO C(46) 
DISTANCE 1.500000 , 0.020000 = C(47) TO C(48) 
DISTANCE 1.460000 , 0.020000 = N(53) TO C(58) 
DISTANCE 1.460000 , 0.020000 = N(53) TO C(54) 
DISTANCE 1.500000 , 0.020000 = C(62) TO C(63) 
DISTANCE 1.500000 , 0.020000 = C(59) TO C(60) 
DISTANCE 1.460000 , 0.020000 = C(58) TO C(59) 
DISTANCE 1.460000 , 0.020000 = N(64) TO C(65) 
DISTANCE 1.290000 , 0.020000 = C(65) TO N(66) 
DISTANCE 1.500000 , 0.020000 = C(67) TO C(68) 
DISTANCE 1.500000 , 0.020000 = C(72) TO C(73) 
DISTANCE 1.500000 , 0.020000 = C(70) TO C(71) 
DISTANCE 1.500000 , 0.020000 = C(65) TO C(70) 
DISTANCE 1.460000 , 0.020000 = N(75) TO C(76) 
DISTANCE 1.40000 , 0.020000 = C(76) TO N(77) 
DISTANCE 1.460000 , 0.020000 = N(77) TO C(78) 
DISTANCE 1.500000 , 0.020000 = C(78) TO C(79) 
DISTANCE 1.500000 , 0.020000 = C(79) TO C(80) 
DISTANCE 1.460000 , 0.020000 = N(75) TO C(80) 
DISTANCE 1.500000 , 0.020000 = N(75) TO C(85) 
DISTANCE 1.460000 , 0.020000 = N(75) TO C(76) 
DISTANCE 1.500000 , 0.020000 = C(76) TO C(81) 
DISTANCE 1.500000 , 0.020000 = C(82) TO C(83) 
DISTANCE 1.500000 , 0.020000 = C(83) TO C(84) 
DISTANCE 1.500000 , 0.020000 = C(84) TO C(85) 
DISTANCE 1.40000 , 0.010000 = N(92) TO C(91) 
DISTANCE 1.40000 , 0.010000 = N(92) TO C(93) 
DISTANCE 1.460000 , 0.020000 = C(86) TO N(92) 
DISTANCE 1.500000 , 0.020000 = C(86) TO C(87) 
DISTANCE 1.500000 , 0.020000 = C(89) TO C(90) 
DISTANCE 1.500000 , 0.020000 = C(89) TO C(88) 
DISTANCE 1.50000 , 0.02000 = C(90) TO C(91) 
DISTANCE 1.460000 , 0.020000 = C(95) TO N(96) 
DISTANCE 1.520000 , 0.020000 = C(94) TO C(95) 
DISTANCE 1.520000 , 0.020000 = C(93) TO C(94) 
DISTANCE 1.500000 , 0.020000 = C(79) TO C(80) 
DISTANCE 1.500000 , 0.020000 = C(78) TO C(79) 
DISTANCE 1.460000 , 0.020000 = N(77) TO C(78) 
DISTANCE 1.500000 , 0.020000 = C(78) TO C(79) 
DISTANCE 1.500000 , 0.020000 = C(79) TO C(80) 
DISTANCE 1.460000 , 0.020000 = N(77) TO C(78) 
REM   THERMSIM   START (DO NOT REMOVE THIS LINE) 
U(IJ) .0, 0.03000 = C(87) TO C(88) 
U(IJ) .0, 0.03000 = C(88) TO C(89) 
U(IJ) .0, 0.03000 = C(89) TO C(90) 
U(IJ) .0, 0.03000 = C(91) TO C(90) 
REM   THERMSIM   END (DO NOT REMOVE THIS LINE) 
END                                                                             
;
